# Supplementary material for: Niche and Range Shifts of Aedes aegypti and Ae. albopictus Suggest That the Latecomer Shows a Greater Invasiveness
Source: Insects. 2023 Oct 13;14(10):810. doi: 10.3390/insects14100810 (PMC10607146; doi:10.3390/insects14100810)
Supplement: Supplementary file 1 [file insects-14-00810-s001.zip]

Archive with 5 entries (5 files):
- S1.pdf
- S2.xlsx
- S3.pdf
- S4.xlsx
- S5.xlsx
