# Supplementary material for: Niche and Range Shifts of Aedes aegypti and Ae. albopictus Suggest That the Latecomer Shows a Greater Invasiveness
Source: Insects. 2023 Oct 13;14(10):810. doi: 10.3390/insects14100810 (PMC10607146; doi:10.3390/insects14100810)
Supplement: Supplementary file 1 [file insects-14-00810-s001.zip › S2.xlsx]

## Sheet: aae-introduced
S2 Correlations among the thirty-two predictors of Aedes aegypti-Introduced
		aspect	bio1	bio10	bio11	bio12	bio13	bio14	bio15	bio16	bio17	bio18	bio19	bio2	bio3	bio4	bio5	bio6	bio7	bio8	bio9	cropland	currentGDP	currentPOP	ele	paster	primf	primn	rang	secdf	secdn	slope	urban
aspect	Pearson Correlation	1	-0.0203323	-.049**	-0.0024128	0.0141468	0.0159553	-0.00330702	0.0191122	0.0175042	-0.00100118	.054**	-0.0217727	0.00804871	0.0225281	-.024*	-.049**	-0.00615218	-0.0151817	-.024*	-0.00905337	-0.00924669	-0.0127853	-0.0132219	.032**	-0.000129655	0.00619405	-0.00554505	0.00962495	.028*	-.026*	.025*	-0.0189253
bio1	Pearson Correlation	-0.0203323	1	.773**	.941**	.261**	.300**	-.029*	.117**	.327**	-.076**	-.164**	.317**	-.439**	.576**	-.654**	.549**	.904**	-.651**	.835**	.894**	-0.0131832	-.394**	-.025*	-.527**	-.235**	.143**	.086**	-.122**	-.039**	.066**	-.201**	-.263**
bio10	Pearson Correlation	-.049**	.773**	1	.523**	.068**	.137**	-.061**	.142**	.143**	-.092**	-.234**	.197**	-.254**	.030**	-.033**	.855**	.494**	-.114**	.745**	.649**	.219**	-0.005121	.048**	-.663**	-.305**	-0.0194762	.079**	-.063**	0.015529	.024*	-.323**	-.108**
bio11	Pearson Correlation	-0.0024128	.941**	.523**	1	.315**	.328**	-0.000245356	.087**	.364**	-.052**	-.139**	.353**	-.466**	.776**	-.869**	.301**	.970**	-.823**	.706**	.888**	-.153**	-.505**	-.059**	-.373**	-.167**	.210**	.088**	-.145**	-.058**	.072**	-.102**	-.278**
bio12	Pearson Correlation	0.0141468	.261**	.068**	.315**	1	.842**	.589**	-.442**	.888**	.610**	.612**	.557**	-.456**	.228**	-.324**	-.169**	.344**	-.412**	.222**	.207**	.036**	-.170**	.071**	-.278**	-.148**	.559**	-.552**	-.212**	.371**	-.288**	.029*	-.037**
bio13	Pearson Correlation	0.0159553	.300**	.137**	.328**	.842**	1	.220**	0.0148901	.984**	.223**	.509**	.377**	-.312**	.167**	-.302**	-.027*	.311**	-.318**	.277**	.203**	.099**	-.206**	.086**	-.209**	-.136**	.382**	-.423**	-.174**	.310**	-.232**	.041**	-.060**
bio14	Pearson Correlation	-0.00330702	-.029*	-.061**	-0.000245356	.589**	.220**	1	-.703**	.249**	.974**	.371**	.490**	-.416**	.091**	-.033**	-.294**	.112**	-.238**	-.040**	.027*	-.039**	.082**	.045**	-.242**	-.061**	.297**	-.301**	-.234**	.202**	-.108**	.046**	.078**
bio15	Pearson Correlation	0.0191122	.117**	.142**	.087**	-.442**	0.0148901	-.703**	1	-.046**	-.770**	-.340**	-.359**	.410**	.037**	-.027*	.362**	-.027*	.184**	.093**	.086**	.047**	-.092**	.030*	.219**	-.041**	-.317**	.366**	.118**	-.190**	.095**	-0.00218989	-.028*
bio16	Pearson Correlation	0.0175042	.327**	.143**	.364**	.888**	.984**	.249**	-.046**	1	.249**	.523**	.421**	-.325**	.212**	-.340**	-.026*	.344**	-.350**	.294**	.235**	.081**	-.227**	.082**	-.216**	-.155**	.453**	-.458**	-.179**	.340**	-.254**	.023*	-.069**
bio17	Pearson Correlation	-0.00100118	-.076**	-.092**	-.052**	.610**	.223**	.974**	-.770**	.249**	1	.421**	.485**	-.424**	.025*	0.01083	-.335**	.065**	-.209**	-.065**	-.027*	-0.0102774	.099**	.043**	-.243**	-.033**	.319**	-.348**	-.227**	.200**	-.134**	.043**	.085**
bio18	Pearson Correlation	.054**	-.164**	-.234**	-.139**	.612**	.509**	.371**	-.340**	.523**	.421**	1	-.105**	-.157**	-.189**	.037**	-.389**	-.140**	-.032**	.087**	-.350**	.143**	-.033**	.072**	-0.0103576	-.029*	.230**	-.473**	-.045**	.314**	-.296**	.123**	0.00753177
bio19	Pearson Correlation	-0.0217727	.317**	.197**	.353**	.557**	.377**	.490**	-.359**	.421**	.485**	-.105**	1	-.468**	.401**	-.300**	-0.0220796	.450**	-.452**	.109**	.451**	-.186**	-.042**	0.00242257	-.350**	-.089**	.490**	-.228**	-.245**	.138**	-.085**	-.076**	0.0041208
bio2	Pearson Correlation	0.00804871	-.439**	-.254**	-.466**	-.456**	-.312**	-.416**	.410**	-.325**	-.424**	-.157**	-.468**	1	-.233**	.397**	.250**	-.641**	.740**	-.293**	-.460**	.097**	.115**	-.079**	.591**	.065**	-.190**	.167**	.360**	-.161**	-.035**	.052**	-.044**
bio3	Pearson Correlation	0.0225281	.576**	.030**	.776**	.228**	.167**	.091**	.037**	.212**	.025*	-.189**	.401**	-.233**	1	-.894**	-.078**	.763**	-.784**	.309**	.654**	-.362**	-.469**	-.108**	-4.30575e-05	0.0121474	.223**	.134**	-.124**	-.090**	.104**	.064**	-.244**
bio4	Pearson Correlation	-.024*	-.654**	-.033**	-.869**	-.324**	-.302**	-.033**	-.027*	-.340**	0.01083	.037**	-.300**	.397**	-.894**	1	.140**	-.851**	.899**	-.391**	-.666**	.303**	.590**	.096**	.049**	0.017727	-.252**	-.063**	.140**	.079**	-.077**	-.070**	.261**
bio5	Pearson Correlation	-.049**	.549**	.855**	.301**	-.169**	-.027*	-.294**	.362**	-.026*	-.335**	-.389**	-0.0220796	.250**	-.078**	.140**	1	.185**	.254**	.539**	.444**	.267**	.023*	0.00538995	-.339**	-.272**	-.102**	.179**	.114**	-.090**	0.0220625	-.294**	-.121**
bio6	Pearson Correlation	-0.00615218	.904**	.494**	.970**	.344**	.311**	.112**	-.027*	.344**	.065**	-.140**	.450**	-.641**	.763**	-.851**	.185**	1	-.904**	.643**	.894**	-.185**	-.455**	-.041**	-.455**	-.133**	.208**	.072**	-.226**	-.033**	.104**	-.093**	-.226**
bio7	Pearson Correlation	-0.0151817	-.651**	-.114**	-.823**	-.412**	-.318**	-.238**	.184**	-.350**	-.209**	-.032**	-.452**	.740**	-.784**	.899**	.254**	-.904**	1	-.399**	-.687**	.298**	.458**	.042**	.300**	0.0125325	-.249**	0.00749416	.271**	-0.00656797	-.092**	-.036**	.170**
bio8	Pearson Correlation	-.024*	.835**	.745**	.706**	.222**	.277**	-.040**	.093**	.294**	-.065**	.087**	.109**	-.293**	.309**	-.391**	.539**	.643**	-.399**	1	.536**	.075**	-.305**	0.00157481	-.449**	-.240**	.079**	0.0225705	-0.0217679	0.0110466	-0.0220196	-.206**	-.280**
bio9	Pearson Correlation	-0.00905337	.894**	.649**	.888**	.207**	.203**	.027*	.086**	.235**	-.027*	-.350**	.451**	-.460**	.654**	-.666**	.444**	.894**	-.687**	.536**	1	-.118**	-.291**	-.041**	-.499**	-.180**	.154**	.132**	-.183**	-.058**	.141**	-.174**	-.184**
cropland	Pearson Correlation	-0.00924669	-0.0131832	.219**	-.153**	.036**	.099**	-.039**	.047**	.081**	-0.0102774	.143**	-.186**	.097**	-.362**	.303**	.267**	-.185**	.298**	.075**	-.118**	1	-.099**	.095**	-.071**	-0.00135734	-.216**	-.265**	-.135**	.100**	.040**	-.145**	-.027*
currentGDP	Pearson Correlation	-0.0127853	-.394**	-0.005121	-.505**	-.170**	-.206**	.082**	-.092**	-.227**	.099**	-.033**	-.042**	.115**	-.469**	.590**	.023*	-.455**	.458**	-.305**	-.291**	-.099**	1	0.0059424	-.117**	-.049**	-.120**	-.038**	.109**	.101**	-.099**	-.064**	.334**
currentPOP	Pearson Correlation	-0.0132219	-.025*	.048**	-.059**	.071**	.086**	.045**	.030*	.082**	.043**	.072**	0.00242257	-.079**	-.108**	.096**	0.00538995	-.041**	.042**	0.00157481	-.041**	.095**	0.0059424	1	-.064**	-.107**	-.073**	-.069**	-.127**	.098**	-0.0112379	-.070**	.461**
ele	Pearson Correlation	.032**	-.527**	-.663**	-.373**	-.278**	-.209**	-.242**	.219**	-.216**	-.243**	-0.0103576	-.350**	.591**	-4.30575e-05	.049**	-.339**	-.455**	.300**	-.449**	-.499**	-.071**	-.117**	-.064**	1	.191**	-.104**	.122**	.224**	-.145**	-3.43703e-05	.361**	-.067**
paster	Pearson Correlation	-0.000129655	-.235**	-.305**	-.167**	-.148**	-.136**	-.061**	-.041**	-.155**	-.033**	-.029*	-.089**	.065**	0.0121474	0.017727	-.272**	-.133**	0.0125325	-.240**	-.180**	-0.00135734	-.049**	-.107**	.191**	1	-.158**	-0.0141276	-.243**	-.101**	.106**	.073**	-.082**
primf	Pearson Correlation	0.00619405	.143**	-0.0194762	.210**	.559**	.382**	.297**	-.317**	.453**	.319**	.230**	.490**	-.190**	.223**	-.252**	-.102**	.208**	-.249**	.079**	.154**	-.216**	-.120**	-.073**	-.104**	-.158**	1	-.539**	-.087**	.110**	-.349**	0.0120268	-.087**
primn	Pearson Correlation	-0.00554505	.086**	.079**	.088**	-.552**	-.423**	-.301**	.366**	-.458**	-.348**	-.473**	-.228**	.167**	.134**	-.063**	.179**	.072**	0.00749416	0.0225705	.132**	-.265**	-.038**	-.069**	.122**	-0.0141276	-.539**	1	-.107**	-.376**	.162**	.052**	-.055**
rang	Pearson Correlation	0.00962495	-.122**	-.063**	-.145**	-.212**	-.174**	-.234**	.118**	-.179**	-.227**	-.045**	-.245**	.360**	-.124**	.140**	.114**	-.226**	.271**	-0.0217679	-.183**	-.135**	.109**	-.127**	.224**	-.243**	-.087**	-.107**	1	-.209**	-.181**	-.050**	-.140**
secdf	Pearson Correlation	.028*	-.039**	0.015529	-.058**	.371**	.310**	.202**	-.190**	.340**	.200**	.314**	.138**	-.161**	-.090**	.079**	-.090**	-.033**	-0.00656797	0.0110466	-.058**	.100**	.101**	.098**	-.145**	-.101**	.110**	-.376**	-.209**	1	-.221**	0.00320294	.049**
secdn	Pearson Correlation	-.026*	.066**	.024*	.072**	-.288**	-.232**	-.108**	.095**	-.254**	-.134**	-.296**	-.085**	-.035**	.104**	-.077**	0.0220625	.104**	-.092**	-0.0220196	.141**	.040**	-.099**	-0.0112379	-3.43703e-05	.106**	-.349**	.162**	-.181**	-.221**	1	.034**	-.046**
slope	Pearson Correlation	.025*	-.201**	-.323**	-.102**	.029*	.041**	.046**	-0.00218989	.023*	.043**	.123**	-.076**	.052**	.064**	-.070**	-.294**	-.093**	-.036**	-.206**	-.174**	-.145**	-.064**	-.070**	.361**	.073**	0.0120268	.052**	-.050**	0.00320294	.034**	1	-.058**
urban	Pearson Correlation	-0.0189253	-.263**	-.108**	-.278**	-.037**	-.060**	.078**	-.028*	-.069**	.085**	0.00753177	0.0041208	-.044**	-.244**	.261**	-.121**	-.226**	.170**	-.280**	-.184**	-.027*	.334**	.461**	-.067**	-.082**	-.087**	-.055**	-.140**	.049**	-.046**	-.058**	1

## Sheet: aae-native
S2 Correlations among the thirty-two predictors of Aedes aegypti-Native
		aspect	bio1	bio10	bio11	bio12	bio13	bio14	bio15	bio16	bio17	bio18	bio19	bio2	bio3	bio4	bio5	bio6	bio7	bio8	bio9	cropland	currentGDP	currentPOP	ele	paster	primf	primn	rang	secdf	secdn	slope	urban
aspect	Pearson Correlation	1	-0.00227698	-0.010973	0.00475682	0.0877392	0.0933714	0.0269728	0.0167499	.106*	0.0123292	0.0622917	0.0536832	0.0390665	0.0133125	-0.0211775	0.00471816	-0.0213985	0.0226354	-0.0120213	-0.00882286	-0.000878497	-0.0539888	0.00919156	0.0204112	-0.000784935	0.0480099	-0.0507783	-0.00170776	0.012952	0.101432	0.00415717	-0.0707439
bio1	Pearson Correlation	-0.00227698	1	.955**	.941**	-0.0521145	.129*	-.405**	.446**	.118*	-.395**	-.463**	0.0640421	-.106*	-.346**	0.0180906	.856**	.730**	0.0640406	.901**	.933**	0.0775924	-0.081761	0.00717306	-.826**	-0.0576398	-.116*	-0.0717498	0.088227	-.192**	.345**	-.221**	-.129*
bio10	Pearson Correlation	-0.010973	.955**	1	.810**	-.187**	0.0356895	-.511**	.549**	0.0284891	-.518**	-.514**	-0.046331	0.0324718	-.568**	.303**	.928**	.539**	.290**	.913**	.806**	0.056159	-0.0645896	-0.02769	-.788**	-0.0754757	-.173**	-0.0171752	.219**	-.282**	.427**	-.218**	-0.0858569
bio11	Pearson Correlation	0.00475682	.941**	.810**	1	.131*	.233**	-.240**	.239**	.226**	-.214**	-.400**	.205**	-.229**	-0.0743566	-.311**	.707**	.858**	-.171**	.740**	.982**	.103*	-.118*	0.0308249	-.737**	-0.00391035	-0.0210734	-.126*	-.113*	-0.0588389	.241**	-.190**	-.175**
bio12	Pearson Correlation	0.0877392	-0.0521145	-.187**	.131*	1	.862**	.408**	-.428**	.892**	.439**	.409**	.799**	-.503**	.283**	-.521**	-.298**	.344**	-.546**	-.272**	.128*	-0.0818642	-0.0495312	0.0406433	-0.0372999	.301**	.473**	-.358**	-.469**	.560**	-.456**	.157**	-0.0255276
bio13	Pearson Correlation	0.0933714	.129*	0.0356895	.233**	.862**	1	0.0896073	0.0154022	.988**	0.0958737	.227**	.726**	-.352**	0.0456044	-.320**	-0.0562855	.309**	-.317**	-0.0501516	.220**	-0.0941431	-0.072349	0.036452	-.183**	.253**	.371**	-.270**	-.362**	.359**	-.309**	.119*	-0.0742061
bio14	Pearson Correlation	0.0269728	-.405**	-.511**	-.240**	.408**	0.0896073	1	-.671**	.102*	.980**	.558**	.191**	-.231**	.564**	-.440**	-.547**	-0.000720388	-.449**	-.425**	-.227**	0.0751135	-0.0102431	-0.000308854	.301**	0.0824099	0.0311111	-.198**	-.310**	.416**	-.256**	.244**	-0.0290909
bio15	Pearson Correlation	0.0167499	.446**	.549**	.239**	-.428**	0.0154022	-.671**	1	-0.0226931	-.740**	-.382**	-.317**	.456**	-.534**	.514**	.632**	-.112*	.617**	.562**	.214**	0.0737634	-0.0555517	-0.0738075	-.332**	-.225**	-.201**	.107*	.385**	-.376**	.377**	-.160**	-0.0910433
bio16	Pearson Correlation	.106*	.118*	0.0284891	.226**	.892**	.988**	.102*	-0.0226931	1	.103*	.243**	.744**	-.340**	0.0391715	-.321**	-0.0553982	.293**	-.303**	-0.076838	.208**	-.103*	-0.072839	0.0125416	-.164**	.275**	.410**	-.290**	-.374**	.394**	-.314**	.120*	-0.0711419
bio17	Pearson Correlation	0.0123292	-.395**	-.518**	-.214**	.439**	0.0958737	.980**	-.740**	.103*	1	.553**	.221**	-.299**	.599**	-.495**	-.571**	0.0600752	-.522**	-.428**	-.192**	0.0766531	-0.000479349	0.0241881	.280**	.103*	0.0657497	-.213**	-.334**	.421**	-.292**	.214**	-0.00165598
bio18	Pearson Correlation	0.0622917	-.463**	-.514**	-.400**	.409**	.227**	.558**	-.382**	.243**	.553**	1	0.0296481	-.400**	.200**	-.178**	-.656**	-.116*	-.437**	-.336**	-.424**	-.193**	.204**	0.00866597	.177**	.277**	.256**	-.163**	-.208**	.303**	-.431**	.273**	0.0145043
bio19	Pearson Correlation	0.0536832	0.0640421	-0.046331	.205**	.799**	.726**	.191**	-.317**	.744**	.221**	0.0296481	1	-.411**	.249**	-.417**	-.131*	.393**	-.452**	-.169**	.248**	-0.0289677	-.121*	0.0750936	-.105*	.140**	.333**	-.253**	-.335**	.442**	-.327**	0.045203	0.000406843
bio2	Pearson Correlation	0.0390665	-.106*	0.0324718	-.229**	-.503**	-.352**	-.231**	.456**	-.340**	-.299**	-.400**	-.411**	1	-0.0986559	.435**	.375**	-.660**	.887**	-0.0440176	-.259**	.229**	-.159**	-.247**	.333**	-.200**	-.215**	.210**	.333**	-.215**	.389**	-.133*	-0.0914673
bio3	Pearson Correlation	0.0133125	-.346**	-.568**	-0.0743566	.283**	0.0456044	.564**	-.534**	0.0391715	.599**	.200**	.249**	-0.0986559	1	-.801**	-.514**	.131*	-.537**	-.492**	-0.0745891	.126*	-0.0846182	0.0597121	.412**	-0.0676164	.130*	-0.068786	-.285**	.346**	-.255**	0.0424595	-.109*
bio4	Pearson Correlation	-0.0211775	0.0180906	.303**	-.311**	-.521**	-.320**	-.440**	.514**	-.321**	-.495**	-.178**	-.417**	.435**	-.801**	1	.357**	-.529**	.757**	.277**	-.295**	-0.0716495	0.0859531	-0.098271	-0.0734991	-.124*	-.248**	.178**	.535**	-.366**	.312**	-0.0445477	.138**
bio5	Pearson Correlation	0.00471816	.856**	.928**	.707**	-.298**	-0.0562855	-.547**	.632**	-0.0553982	-.571**	-.656**	-.131*	.375**	-.514**	.357**	1	.308**	.552**	.792**	.695**	.164**	-.149**	-.114*	-.586**	-.115*	-.202**	0.033237	.267**	-.299**	.511**	-.260**	-.123*
bio6	Pearson Correlation	-0.0213985	.730**	.539**	.858**	.344**	.309**	-0.000720388	-.112*	.293**	0.0600752	-.116*	.393**	-.660**	.131*	-.529**	.308**	1	-.624**	.534**	.875**	0.00163986	-0.041433	.157**	-.667**	0.0712087	0.0765443	-.196**	-.250**	0.0954397	-0.0320781	-0.0959863	-0.0981019
bio7	Pearson Correlation	0.0226354	0.0640406	.290**	-.171**	-.546**	-.317**	-.449**	.617**	-.303**	-.522**	-.437**	-.452**	.887**	-.537**	.757**	.552**	-.624**	1	.183**	-.196**	.133*	-0.0860619	-.231**	.103*	-.157**	-.233**	.199**	.439**	-.329**	.448**	-.130*	-0.0147485
bio8	Pearson Correlation	-0.0120213	.901**	.913**	.740**	-.272**	-0.0501516	-.425**	.562**	-0.076838	-.428**	-.336**	-.169**	-0.0440176	-.492**	.277**	.792**	.534**	.183**	1	.739**	-0.00364807	0.0153076	-0.00018017	-.864**	-.128*	-.225**	0.00885006	.307**	-.320**	.342**	-.214**	-0.0759094
bio9	Pearson Correlation	-0.00882286	.933**	.806**	.982**	.128*	.220**	-.227**	.214**	.208**	-.192**	-.424**	.248**	-.259**	-0.0745891	-.295**	.695**	.875**	-.196**	.739**	1	.115*	-.139**	0.0459481	-.747**	0.0048327	-0.0410772	-.133*	-.110*	-0.0555168	.229**	-.197**	-.145**
cropland	Pearson Correlation	-0.000878497	0.0775924	0.056159	.103*	-0.0818642	-0.0941431	0.0751135	0.0737634	-.103*	0.0766531	-.193**	-0.0289677	.229**	.126*	-0.0716495	.164**	0.00163986	.133*	-0.00364807	.115*	1	-.141**	0.0211731	0.0893736	-0.0512736	-.272**	-.413**	-0.0934669	.117*	.154**	-0.0289598	0.011546
currentGDP	Pearson Correlation	-0.0539888	-0.081761	-0.0645896	-.118*	-0.0495312	-0.072349	-0.0102431	-0.0555517	-0.072839	-0.000479349	.204**	-.121*	-.159**	-0.0846182	0.0859531	-.149**	-0.041433	-0.0860619	0.0153076	-.139**	-.141**	1	-0.0338531	-0.0760756	-.138**	-0.0274049	-0.00469783	0.0369119	-0.100923	-0.00716169	.109*	0.0410627
currentPOP	Pearson Correlation	0.00919156	0.00717306	-0.02769	0.0308249	0.0406433	0.036452	-0.000308854	-0.0738075	0.0125416	0.0241881	0.00866597	0.0750936	-.247**	0.0597121	-0.098271	-.114*	.157**	-.231**	-0.00018017	0.0459481	0.0211731	-0.0338531	1	-0.0463481	-0.0913814	-0.0883296	-.161**	-.141**	0.0862964	0.0203852	-0.0477438	.461**
ele	Pearson Correlation	0.0204112	-.826**	-.788**	-.737**	-0.0372999	-.183**	.301**	-.332**	-.164**	.280**	.177**	-.105*	.333**	.412**	-0.0734991	-.586**	-.667**	.103*	-.864**	-.747**	0.0893736	-0.0760756	-0.0463481	1	0.0274683	0.0932401	0.0714829	-0.0997466	.184**	-.147**	.229**	0.0158543
paster	Pearson Correlation	-0.000784935	-0.0576398	-0.0754757	-0.00391035	.301**	.253**	0.0824099	-.225**	.275**	.103*	.277**	.140**	-.200**	-0.0676164	-.124*	-.115*	0.0712087	-.157**	-.128*	0.0048327	-0.0512736	-.138**	-0.0913814	0.0274683	1	0.0210901	-.132*	-.345**	.156**	-.259**	.116*	-0.0280329
primf	Pearson Correlation	0.0480099	-.116*	-.173**	-0.0210734	.473**	.371**	0.0311111	-.201**	.410**	0.0657497	.256**	.333**	-.215**	.130*	-.248**	-.202**	0.0765443	-.233**	-.225**	-0.0410772	-.272**	-0.0274049	-0.0883296	0.0932401	0.0210901	1	-.341**	-.196**	.295**	-.413**	0.0477652	-.116*
primn	Pearson Correlation	-0.0507783	-0.0717498	-0.0171752	-.126*	-.358**	-.270**	-.198**	.107*	-.290**	-.213**	-.163**	-.253**	.210**	-0.068786	.178**	0.033237	-.196**	.199**	0.00885006	-.133*	-.413**	-0.00469783	-.161**	0.0714829	-.132*	-.341**	1	.139**	-.409**	0.085677	0.00884123	-0.0577989
rang	Pearson Correlation	-0.00170776	0.088227	.219**	-.113*	-.469**	-.362**	-.310**	.385**	-.374**	-.334**	-.208**	-.335**	.333**	-.285**	.535**	.267**	-.250**	.439**	.307**	-.110*	-0.0934669	0.0369119	-.141**	-0.0997466	-.345**	-.196**	.139**	1	-.275**	.104*	-.166**	-0.089263
secdf	Pearson Correlation	0.012952	-.192**	-.282**	-0.0588389	.560**	.359**	.416**	-.376**	.394**	.421**	.303**	.442**	-.215**	.346**	-.366**	-.299**	0.0954397	-.329**	-.320**	-0.0555168	.117*	-0.100923	0.0862964	.184**	.156**	.295**	-.409**	-.275**	1	-.473**	0.0613382	-0.032234
secdn	Pearson Correlation	0.101432	.345**	.427**	.241**	-.456**	-.309**	-.256**	.377**	-.314**	-.292**	-.431**	-.327**	.389**	-.255**	.312**	.511**	-0.0320781	.448**	.342**	.229**	.154**	-0.00716169	0.0203852	-.147**	-.259**	-.413**	0.085677	.104*	-.473**	1	-.107*	0.0851709
slope	Pearson Correlation	0.00415717	-.221**	-.218**	-.190**	.157**	.119*	.244**	-.160**	.120*	.214**	.273**	0.045203	-.133*	0.0424595	-0.0445477	-.260**	-0.0959863	-.130*	-.214**	-.197**	-0.0289598	.109*	-0.0477438	.229**	.116*	0.0477652	0.00884123	-.166**	0.0613382	-.107*	1	-0.00954027
urban	Pearson Correlation	-0.0707439	-.129*	-0.0858569	-.175**	-0.0255276	-0.0742061	-0.0290909	-0.0910433	-0.0711419	-0.00165598	0.0145043	0.000406843	-0.0914673	-.109*	.138**	-.123*	-0.0981019	-0.0147485	-0.0759094	-.145**	0.011546	0.0410627	.461**	0.0158543	-0.0280329	-.116*	-0.0577989	-0.089263	-0.032234	0.0851709	-0.00954027	1

## Sheet: aal-introduced
S2 Correlations among the thirty-two predictors of Aedes albopictus-Introduced
		aspect	bio1	bio10	bio11	bio12	bio13	bio14	bio15	bio16	bio17	bio18	bio19	bio2	bio3	bio4	bio5	bio6	bio7	bio8	bio9	cropland	currentGDP	currentPOP	ele	paster	primf	primn	rang	secdf	secdn	slope	urban
aspect	Pearson Correlation	1	0.0171753	-.034**	.029*	.058**	.062**	-0.00414654	.025*	.065**	0.00151956	.070**	0.00186223	-0.0188931	.036**	-.046**	-.046**	.031**	-.048**	0.0109563	0.0131356	-0.0128095	-.050**	-0.0154068	.048**	0.00598319	0.0200032	-0.0138806	0.0119631	-0.000388795	-0.00658302	.044**	-0.0157791
bio1	Pearson Correlation	0.0171753	1	.718**	.970**	.340**	.535**	-.386**	.618**	.552**	-.378**	.191**	.124**	.042**	.849**	-.845**	.570**	.942**	-.789**	.845**	.826**	-.370**	-.597**	-.036**	.064**	-0.00271583	.252**	.326**	.324**	-.348**	-.047**	-.101**	-.238**
bio10	Pearson Correlation	-.034**	.718**	1	.535**	.120**	.252**	-.202**	.362**	.257**	-.210**	-.036**	.169**	.197**	.328**	-.239**	.924**	.487**	-.188**	.651**	.608**	-.064**	-.073**	.053**	-.354**	-.104**	-.037**	.266**	.190**	-.122**	-.075**	-.313**	-.093**
bio11	Pearson Correlation	.029*	.970**	.535**	1	.355**	.551**	-.408**	.630**	.569**	-.397**	.204**	.114**	-.035**	.919**	-.948**	.383**	.987**	-.902**	.785**	.818**	-.432**	-.692**	-.065**	.178**	0.0168242	.310**	.318**	.320**	-.384**	-0.0216327	-0.0154324	-.255**
bio12	Pearson Correlation	.058**	.340**	.120**	.355**	1	.825**	.424**	-.087**	.855**	.441**	.700**	.449**	-.148**	.318**	-.360**	-.071**	.345**	-.387**	.394**	.168**	-.293**	-.241**	0.00667095	.076**	.068**	.543**	-.299**	-.058**	.171**	-.332**	.062**	-.073**
bio13	Pearson Correlation	.062**	.535**	.252**	.551**	.825**	1	-.057**	.416**	.990**	-.058**	.604**	.279**	-.138**	.480**	-.538**	.078**	.539**	-.538**	.546**	.318**	-.287**	-.440**	.049**	.153**	.034**	.354**	-.079**	.062**	-0.00473308	-.218**	.087**	-.111**
bio14	Pearson Correlation	-0.00414654	-.386**	-.202**	-.408**	.424**	-.057**	1	-.796**	-.041**	.978**	.230**	.397**	-.088**	-.370**	.397**	-.273**	-.396**	.320**	-.278**	-.318**	-0.00977347	.446**	-.030**	-.237**	.054**	.239**	-.340**	-.377**	.388**	-.200**	-0.00132151	.122**
bio15	Pearson Correlation	.025*	.618**	.362**	.630**	-.087**	.416**	-.796**	1	.390**	-.823**	0.00927194	-.236**	.061**	.575**	-.591**	.342**	.612**	-.523**	.505**	.485**	-.203**	-.560**	.064**	.249**	-.042**	-.082**	.428**	.317**	-.379**	.085**	.056**	-.121**
bio16	Pearson Correlation	.065**	.552**	.257**	.569**	.855**	.990**	-.041**	.390**	1	-.044**	.635**	.286**	-.135**	.502**	-.556**	.077**	.555**	-.556**	.567**	.328**	-.303**	-.454**	.040**	.159**	.034**	.403**	-.105**	.074**	0.00427245	-.235**	.079**	-.120**
bio17	Pearson Correlation	0.00151956	-.378**	-.210**	-.397**	.441**	-.058**	.978**	-.823**	-.044**	1	.249**	.395**	-.080**	-.372**	.382**	-.283**	-.388**	.309**	-.269**	-.314**	-0.00134094	.416**	-.034**	-.212**	.074**	.273**	-.362**	-.362**	.368**	-.211**	-0.012697	.107**
bio18	Pearson Correlation	.070**	.191**	-.036**	.204**	.700**	.604**	.230**	0.00927194	.635**	.249**	1	-.167**	-.037**	.152**	-.244**	-.216**	.168**	-.252**	.438**	-.119**	-.206**	-.238**	.050**	.249**	.151**	.377**	-.256**	0.0105543	.094**	-.326**	.107**	-.036**
bio19	Pearson Correlation	0.00186223	.124**	.169**	.114**	.449**	.279**	.397**	-.236**	.286**	.395**	-.167**	1	-.239**	.125**	-.069**	.064**	.162**	-.147**	-.030*	.270**	-.169**	.074**	-.027*	-.280**	-.090**	.322**	-.101**	-.272**	.193**	-.055**	-.060**	-0.0100371
bio2	Pearson Correlation	-0.0188931	.042**	.197**	-.035**	-.148**	-.138**	-.088**	.061**	-.135**	-.080**	-.037**	-.239**	1	.119**	.119**	.472**	-.184**	.358**	.099**	-0.021976	.035**	.155**	-.184**	.261**	.163**	-0.00677692	.048**	.323**	.068**	-.238**	-.184**	-.109**
bio3	Pearson Correlation	.036**	.849**	.328**	.919**	.318**	.480**	-.370**	.575**	.502**	-.372**	.152**	.125**	.119**	1	-.933**	.245**	.895**	-.853**	.684**	.694**	-.450**	-.681**	-.146**	.334**	.103**	.346**	.310**	.320**	-.349**	-.041**	0.0110728	-.259**
bio4	Pearson Correlation	-.046**	-.845**	-.239**	-.948**	-.360**	-.538**	.397**	-.591**	-.556**	.382**	-.244**	-.069**	.119**	-.933**	1	-.093**	-.952**	.967**	-.657**	-.710**	.469**	.770**	.093**	-.337**	-.058**	-.367**	-.268**	-.295**	.398**	-0.00668811	-.101**	.258**
bio5	Pearson Correlation	-.046**	.570**	.924**	.383**	-.071**	.078**	-.273**	.342**	.077**	-.283**	-.216**	.064**	.472**	.245**	-.093**	1	.305**	.030**	.491**	.506**	.048**	0.0143823	0.00287322	-.279**	-.084**	-.124**	.268**	.282**	-.118**	-.070**	-.343**	-.094**
bio6	Pearson Correlation	.031**	.942**	.487**	.987**	.345**	.539**	-.396**	.612**	.555**	-.388**	.168**	.162**	-.184**	.895**	-.952**	.305**	1	-.943**	.736**	.817**	-.422**	-.709**	-.042**	.135**	-0.00314008	.295**	.321**	.259**	-.398**	.035**	0.0146321	-.239**
bio7	Pearson Correlation	-.048**	-.789**	-.188**	-.902**	-.387**	-.538**	.320**	-.523**	-.556**	.309**	-.252**	-.147**	.358**	-.853**	.967**	.030**	-.943**	1	-.601**	-.680**	.460**	.749**	.045**	-.239**	-.026*	-.353**	-.243**	-.173**	.377**	-.061**	-.135**	.218**
bio8	Pearson Correlation	0.0109563	.845**	.651**	.785**	.394**	.546**	-.278**	.505**	.567**	-.269**	.438**	-.030*	.099**	.684**	-.657**	.491**	.736**	-.601**	1	.429**	-.324**	-.494**	0.0111301	.080**	0.0138962	.265**	.244**	.287**	-.239**	-.147**	-.122**	-.167**
bio9	Pearson Correlation	0.0131356	.826**	.608**	.818**	.168**	.318**	-.318**	.485**	.328**	-.314**	-.119**	.270**	-0.021976	.694**	-.710**	.506**	.817**	-.680**	.429**	1	-.310**	-.437**	-.071**	-.041**	-.036**	.154**	.296**	.215**	-.309**	.062**	-.074**	-.223**
cropland	Pearson Correlation	-0.0128095	-.370**	-.064**	-.432**	-.293**	-.287**	-0.00977347	-.203**	-.303**	-0.00134094	-.206**	-.169**	.035**	-.450**	.469**	.048**	-.422**	.460**	-.324**	-.310**	1	.235**	0.00644006	-.213**	.061**	-.351**	-.249**	-.112**	-.132**	.070**	-.173**	-.034**
currentGDP	Pearson Correlation	-.050**	-.597**	-.073**	-.692**	-.241**	-.440**	.446**	-.560**	-.454**	.416**	-.238**	.074**	.155**	-.681**	.770**	0.0143823	-.709**	.749**	-.494**	-.437**	.235**	1	-0.00985561	-.392**	-.086**	-.332**	-.196**	-.229**	.472**	-.081**	-.150**	.259**
currentPOP	Pearson Correlation	-0.0154068	-.036**	.053**	-.065**	0.00667095	.049**	-.030**	.064**	.040**	-.034**	.050**	-.027*	-.184**	-.146**	.093**	0.00287322	-.042**	.045**	0.0111301	-.071**	0.00644006	-0.00985561	1	-.122**	-.118**	-.096**	-0.0168004	-.130**	-0.00872117	.029*	-.061**	.447**
ele	Pearson Correlation	.048**	.064**	-.354**	.178**	.076**	.153**	-.237**	.249**	.159**	-.212**	.249**	-.280**	.261**	.334**	-.337**	-.279**	.135**	-.239**	.080**	-.041**	-.213**	-.392**	-.122**	1	.224**	.256**	.042**	.281**	-.165**	-.090**	.390**	-.177**
paster	Pearson Correlation	0.00598319	-0.00271583	-.104**	0.0168242	.068**	.034**	.054**	-.042**	.034**	.074**	.151**	-.090**	.163**	.103**	-.058**	-.084**	-0.00314008	-.026*	0.0138962	-.036**	.061**	-.086**	-.118**	.224**	1	0.00498848	-.082**	-.159**	-.194**	-.068**	0.0168911	-.148**
primf	Pearson Correlation	0.0200032	.252**	-.037**	.310**	.543**	.354**	.239**	-.082**	.403**	.273**	.377**	.322**	-0.00677692	.346**	-.367**	-.124**	.295**	-.353**	.265**	.154**	-.351**	-.332**	-.096**	.256**	0.00498848	1	-.337**	0.00861115	-.067**	-.281**	.100**	-.108**
primn	Pearson Correlation	-0.0138806	.326**	.266**	.318**	-.299**	-.079**	-.340**	.428**	-.105**	-.362**	-.256**	-.101**	.048**	.310**	-.268**	.268**	.321**	-.243**	.244**	.296**	-.249**	-.196**	-0.0168004	.042**	-.082**	-.337**	1	.039**	-.333**	.065**	0.0214012	-.063**
rang	Pearson Correlation	0.0119631	.324**	.190**	.320**	-.058**	.062**	-.377**	.317**	.074**	-.362**	0.0105543	-.272**	.323**	.320**	-.295**	.282**	.259**	-.173**	.287**	.215**	-.112**	-.229**	-.130**	.281**	-.159**	0.00861115	.039**	1	-.291**	-.125**	-.059**	-.191**
secdf	Pearson Correlation	-0.000388795	-.348**	-.122**	-.384**	.171**	-0.00473308	.388**	-.379**	0.00427245	.368**	.094**	.193**	.068**	-.349**	.398**	-.118**	-.398**	.377**	-.239**	-.309**	-.132**	.472**	-0.00872117	-.165**	-.194**	-.067**	-.333**	-.291**	1	-.245**	0.0179816	.031**
secdn	Pearson Correlation	-0.00658302	-.047**	-.075**	-0.0216327	-.332**	-.218**	-.200**	.085**	-.235**	-.211**	-.326**	-.055**	-.238**	-.041**	-0.00668811	-.070**	.035**	-.061**	-.147**	.062**	.070**	-.081**	.029*	-.090**	-.068**	-.281**	.065**	-.125**	-.245**	1	.056**	-.028*
slope	Pearson Correlation	.044**	-.101**	-.313**	-0.0154324	.062**	.087**	-0.00132151	.056**	.079**	-0.012697	.107**	-.060**	-.184**	0.0110728	-.101**	-.343**	0.0146321	-.135**	-.122**	-.074**	-.173**	-.150**	-.061**	.390**	0.0168911	.100**	0.0214012	-.059**	0.0179816	.056**	1	-.092**
urban	Pearson Correlation	-0.0157791	-.238**	-.093**	-.255**	-.073**	-.111**	.122**	-.121**	-.120**	.107**	-.036**	-0.0100371	-.109**	-.259**	.258**	-.094**	-.239**	.218**	-.167**	-.223**	-.034**	.259**	.447**	-.177**	-.148**	-.108**	-.063**	-.191**	.031**	-.028*	-.092**	1

## Sheet: aal-native
S2 Correlations among the thirty-two predictors of Aedes albopictus-Native
		aspect	bio1	bio10	bio11	bio12	bio13	bio14	bio15	bio16	bio17	bio18	bio19	bio2	bio3	bio4	bio5	bio6	bio7	bio8	bio9	cropland	currentGDP	currentPOP	ele	paster	primf	primn	rang	secdf	secdn	slope	urban
aspect	Pearson Correlation	1	-0.0604782	-0.0904166	-0.0110838	-0.0112739	-0.0275168	0.00604047	-0.0132291	-0.0211221	0.00667933	0.00669885	-0.0323903	0.0218802	0.0362263	-0.0395693	-0.0692627	-0.0142387	-0.0140039	-0.0854118	-0.0283511	-.092*	-0.0108143	-0.00946048	0.0206454	0.0529989	-0.0151693	0.00887667	-0.015872	-0.025169	0.0175226	0.0246278	-0.0314313
bio1	Pearson Correlation	-0.0604782	1	.740**	.860**	.140**	0.0108915	.195**	-.308**	-0.0127478	.212**	-.274**	.343**	-.518**	.320**	-.471**	.247**	.770**	-.522**	.719**	.860**	.446**	.199**	.123**	-.548**	-.101*	-.106*	-.145**	0.0474646	-.182**	-0.0653359	-.297**	.243**
bio10	Pearson Correlation	-0.0904166	.740**	1	.302**	-.347**	-.235**	-.277**	.198**	-.271**	-.287**	-.528**	-.145**	-.260**	-.374**	.238**	.703**	.216**	0.0852675	.897**	.318**	.486**	.104*	.123**	-.350**	-.388**	-.280**	.162**	-0.0312364	-0.0859361	0.0631962	-.227**	.101*
bio11	Pearson Correlation	-0.0110838	.860**	.302**	1	.475**	.220**	.467**	-.567**	.219**	.498**	-0.00412094	.584**	-.550**	.724**	-.854**	-.172**	.937**	-.808**	.329**	.987**	.261**	.192**	0.0907673	-.521**	.144**	0.073849	-.328**	0.0799358	-.200**	-.139**	-.243**	.259**
bio12	Pearson Correlation	-0.0112739	.140**	-.347**	.475**	1	.808**	.687**	-.543**	.832**	.733**	.658**	.761**	-.411**	.694**	-.666**	-.617**	.569**	-.678**	-.245**	.485**	-.127**	.117*	0.00981227	-.257**	.336**	.458**	-.562**	0.0415617	0.0286671	-.291**	-0.0425094	.105*
bio13	Pearson Correlation	-0.0275168	0.0108915	-.235**	.220**	.808**	1	.245**	-7.47428e-05	.984**	.294**	.441**	.510**	-.260**	.302**	-.347**	-.365**	.283**	-.359**	-.263**	.241**	-.160**	0.0113234	-0.0100557	-.183**	.233**	.431**	-.431**	-0.0131253	-0.00166701	-.242**	0.031757	-0.0101157
bio14	Pearson Correlation	0.00604047	.195**	-.277**	.467**	.687**	.245**	1	-.899**	.239**	.988**	.417**	.800**	-.439**	.766**	-.627**	-.608**	.596**	-.696**	-.142**	.499**	-0.0808958	.313**	-0.00516069	-.252**	.136**	.257**	-.377**	.113*	-0.0201188	-.192**	-.114*	.220**
bio15	Pearson Correlation	-0.0132291	-.308**	.198**	-.567**	-.543**	-7.47428e-05	-.899**	1	-0.0147988	-.909**	-.355**	-.712**	.491**	-.809**	.686**	.591**	-.688**	.763**	0.0293586	-.588**	-0.0108574	-.276**	-0.0336021	.271**	-.120**	-.193**	.401**	-.117*	-0.0478884	.198**	.138**	-.255**
bio16	Pearson Correlation	-0.0211221	-0.0127478	-.271**	.219**	.832**	.984**	.239**	-0.0147988	1	.283**	.504**	.465**	-.236**	.312**	-.363**	-.381**	.272**	-.355**	-.273**	.225**	-.177**	-0.0326468	0.00423426	-.177**	.261**	.455**	-.461**	-0.0195703	0.0325291	-.249**	0.0364196	-0.0171376
bio17	Pearson Correlation	0.00667933	.212**	-.287**	.498**	.733**	.294**	.988**	-.909**	.283**	1	.465**	.836**	-.474**	.803**	-.663**	-.646**	.635**	-.741**	-.146**	.531**	-0.0745304	.321**	-0.00582995	-.262**	.169**	.283**	-.424**	.112*	-0.00880279	-.210**	-.115*	.228**
bio18	Pearson Correlation	0.00669885	-.274**	-.528**	-0.00412094	.658**	.441**	.417**	-.355**	.504**	.465**	1	.279**	-.145**	.434**	-.270**	-.652**	.132**	-.343**	-.224**	-0.0456726	-.093*	-.099*	0.0366878	-0.0352995	.509**	.270**	-.460**	0.0250113	.233**	-.210**	-0.0210596	0.0291142
bio19	Pearson Correlation	-0.0323903	.343**	-.145**	.584**	.761**	.510**	.800**	-.712**	.465**	.836**	.279**	1	-.511**	.752**	-.670**	-.521**	.703**	-.749**	-.096*	.644**	0.00448682	.256**	0.0138928	-.296**	.170**	.291**	-.449**	.098*	-0.0435361	-.215**	-.100*	.203**
bio2	Pearson Correlation	0.0218802	-.518**	-.260**	-.550**	-.411**	-.260**	-.439**	.491**	-.236**	-.474**	-.145**	-.511**	1	-.390**	.416**	.475**	-.772**	.788**	-.373**	-.588**	-.140**	-.206**	-.218**	.575**	-0.0225129	-0.0831825	.474**	-0.0650006	-.106*	.219**	.256**	-.273**
bio3	Pearson Correlation	0.0362263	.320**	-.374**	.724**	.694**	.302**	.766**	-.809**	.312**	.803**	.434**	.752**	-.390**	1	-.939**	-.688**	.770**	-.864**	-.220**	.713**	-0.0220755	.164**	0.0187609	-.281**	.409**	.255**	-.475**	.140**	-0.061177	-.210**	-.106*	.225**
bio4	Pearson Correlation	-0.0395693	-.471**	.238**	-.854**	-.666**	-.347**	-.627**	.686**	-.363**	-.663**	-.270**	-.670**	.416**	-.939**	1	.555**	-.836**	.867**	.163**	-.834**	0.00419388	-.145**	-0.0219971	.337**	-.347**	-.226**	.412**	-.098*	.166**	.170**	.120*	-.208**
bio5	Pearson Correlation	-0.0692627	.247**	.703**	-.172**	-.617**	-.365**	-.608**	.591**	-.381**	-.646**	-.652**	-.521**	.475**	-.688**	.555**	1	-.403**	.686**	.480**	-.175**	.281**	-0.0515619	-0.0459734	.116*	-.418**	-.332**	.537**	-.096*	-.158**	.246**	0.00312265	-.131**
bio6	Pearson Correlation	-0.0142387	.770**	.216**	.937**	.569**	.283**	.596**	-.688**	.272**	.635**	.132**	.703**	-.772**	.770**	-.836**	-.403**	1	-.942**	.298**	.947**	.227**	.211**	.146**	-.575**	.171**	.131**	-.477**	.097*	-0.0789509	-.214**	-.255**	.295**
bio7	Pearson Correlation	-0.0140039	-.522**	0.0852675	-.808**	-.678**	-.359**	-.696**	.763**	-.355**	-.741**	-.343**	-.749**	.788**	-.864**	.867**	.686**	-.942**	1	-0.0616113	-.817**	-0.0780776	-.187**	-.133**	.499**	-.289**	-.225**	.575**	-.112*	0.00498321	.260**	.204**	-.282**
bio8	Pearson Correlation	-0.0854118	.719**	.897**	.329**	-.245**	-.263**	-.142**	0.0293586	-.273**	-.146**	-.224**	-.096*	-.373**	-.220**	.163**	.480**	.298**	-0.0616113	1	.317**	.513**	0.0619911	.191**	-.422**	-.209**	-.278**	-0.0162699	0.0266459	0.0590311	-0.00243891	-.304**	.156**
bio9	Pearson Correlation	-0.0283511	.860**	.318**	.987**	.485**	.241**	.499**	-.588**	.225**	.531**	-0.0456726	.644**	-.588**	.713**	-.834**	-.175**	.947**	-.817**	.317**	1	.244**	.225**	.092*	-.519**	.099*	.095*	-.341**	0.084059	-.190**	-.144**	-.226**	.274**
cropland	Pearson Correlation	-.092*	.446**	.486**	.261**	-.127**	-.160**	-0.0808958	-0.0108574	-.177**	-0.0745304	-.093*	0.00448682	-.140**	-0.0220755	0.00419388	.281**	.227**	-0.0780776	.513**	.244**	1	-0.0900648	0.030147	-.269**	.147**	-.285**	-.100*	-0.00509372	.202**	0.025501	-.237**	-0.0158071
currentGDP	Pearson Correlation	-0.0108143	.199**	.104*	.192**	.117*	0.0113234	.313**	-.276**	-0.0326468	.321**	-.099*	.256**	-.206**	.164**	-.145**	-0.0515619	.211**	-.187**	0.0619911	.225**	-0.0900648	1	0.0205797	-.108*	-.207**	-0.0355429	-0.0273427	-0.0420201	-0.0882333	-0.0378229	-0.0724195	.552**
currentPOP	Pearson Correlation	-0.00946048	.123**	.123**	0.0907673	0.00981227	-0.0100557	-0.00516069	-0.0336021	0.00423426	-0.00582995	0.0366878	0.0138928	-.218**	0.0187609	-0.0219971	-0.0459734	.146**	-.133**	.191**	.092*	0.030147	0.0205797	1	-.167**	0.0353041	-.129**	-.132**	-0.0530035	.134**	-0.0419042	-.161**	.518**
ele	Pearson Correlation	0.0206454	-.548**	-.350**	-.521**	-.257**	-.183**	-.252**	.271**	-.177**	-.262**	-0.0352995	-.296**	.575**	-.281**	.337**	.116*	-.575**	.499**	-.422**	-.519**	-.269**	-.108*	-.167**	1	0.0359062	0.0724189	.327**	-0.0793067	-0.0418763	0.0519853	.599**	-.206**
paster	Pearson Correlation	0.0529989	-.101*	-.388**	.144**	.336**	.233**	.136**	-.120**	.261**	.169**	.509**	.170**	-0.0225129	.409**	-.347**	-.418**	.171**	-.289**	-.209**	.099*	.147**	-.207**	0.0353041	0.0359062	1	-0.00104512	-.262**	.096*	.134**	-0.0694309	-0.0317643	-0.0158441
primf	Pearson Correlation	-0.0151693	-.106*	-.280**	0.073849	.458**	.431**	.257**	-.193**	.455**	.283**	.270**	.291**	-0.0831825	.255**	-.226**	-.332**	.131**	-.225**	-.278**	.095*	-.285**	-0.0355429	-.129**	0.0724189	-0.00104512	1	-.587**	0.0242397	-0.00945693	-.343**	.178**	-.112*
primn	Pearson Correlation	0.00887667	-.145**	.162**	-.328**	-.562**	-.431**	-.377**	.401**	-.461**	-.424**	-.460**	-.449**	.474**	-.475**	.412**	.537**	-.477**	.575**	-0.0162699	-.341**	-.100*	-0.0273427	-.132**	.327**	-.262**	-.587**	1	-.105*	-.484**	.310**	0.0740361	-.150**
rang	Pearson Correlation	-0.015872	0.0474646	-0.0312364	0.0799358	0.0415617	-0.0131253	.113*	-.117*	-0.0195703	.112*	0.0250113	.098*	-0.0650006	.140**	-.098*	-.096*	.097*	-.112*	0.0266459	0.084059	-0.00509372	-0.0420201	-0.0530035	-0.0793067	.096*	0.0242397	-.105*	1	.136**	-0.0639187	-0.0646552	-0.0654563
secdf	Pearson Correlation	-0.025169	-.182**	-0.0859361	-.200**	0.0286671	-0.00166701	-0.0201188	-0.0478884	0.0325291	-0.00880279	.233**	-0.0435361	-.106*	-0.061177	.166**	-.158**	-0.0789509	0.00498321	0.0590311	-.190**	.202**	-0.0882333	.134**	-0.0418763	.134**	-0.00945693	-.484**	.136**	1	-.281**	0.0052923	-0.00251458
secdn	Pearson Correlation	0.0175226	-0.0653359	0.0631962	-.139**	-.291**	-.242**	-.192**	.198**	-.249**	-.210**	-.210**	-.215**	.219**	-.210**	.170**	.246**	-.214**	.260**	-0.00243891	-.144**	0.025501	-0.0378229	-0.0419042	0.0519853	-0.0694309	-.343**	.310**	-0.0639187	-.281**	1	-0.0208504	-0.0139853
slope	Pearson Correlation	0.0246278	-.297**	-.227**	-.243**	-0.0425094	0.031757	-.114*	.138**	0.0364196	-.115*	-0.0210596	-.100*	.256**	-.106*	.120*	0.00312265	-.255**	.204**	-.304**	-.226**	-.237**	-0.0724195	-.161**	.599**	-0.0317643	.178**	0.0740361	-0.0646552	0.0052923	-0.0208504	1	-.177**
urban	Pearson Correlation	-0.0314313	.243**	.101*	.259**	.105*	-0.0101157	.220**	-.255**	-0.0171376	.228**	0.0291142	.203**	-.273**	.225**	-.208**	-.131**	.295**	-.282**	.156**	.274**	-0.0158071	.552**	.518**	-.206**	-0.0158441	-.112*	-.150**	-0.0654563	-0.00251458	-0.0139853	-.177**	1
