# Supplementary material for: Niche and Range Shifts of Aedes aegypti and Ae. albopictus Suggest That the Latecomer Shows a Greater Invasiveness
Source: Insects. 2023 Oct 13;14(10):810. doi: 10.3390/insects14100810 (PMC10607146; doi:10.3390/insects14100810)
Supplement: Supplementary file 1 [file insects-14-00810-s001.zip › S4.xlsx]

## Sheet: aae_invade
S4 Importance values of the predictors calibrated by eight algorithms
	GLM.RUN1.PA1	GBM.RUN1.PA1	CTA.RUN1.PA1	ANN.RUN1.PA1	FDA.RUN1.PA1	MARS.RUN1.PA1	RF.RUN1.PA1	MAXENT.Phillips.2.RUN1.PA1	GLM.RUN2.PA1	GBM.RUN2.PA1	CTA.RUN2.PA1	ANN.RUN2.PA1	FDA.RUN2.PA1	MARS.RUN2.PA1	RF.RUN2.PA1	MAXENT.Phillips.2.RUN2.PA1	GLM.RUN3.PA1	GBM.RUN3.PA1	CTA.RUN3.PA1	ANN.RUN3.PA1	FDA.RUN3.PA1	MARS.RUN3.PA1	RF.RUN3.PA1	MAXENT.Phillips.2.RUN3.PA1	GLM.RUN4.PA1	GBM.RUN4.PA1	CTA.RUN4.PA1	ANN.RUN4.PA1	FDA.RUN4.PA1	MARS.RUN4.PA1	RF.RUN4.PA1	MAXENT.Phillips.2.RUN4.PA1	GLM.RUN5.PA1	GBM.RUN5.PA1	CTA.RUN5.PA1	ANN.RUN5.PA1	FDA.RUN5.PA1	MARS.RUN5.PA1	RF.RUN5.PA1	MAXENT.Phillips.2.RUN5.PA1	GLM.RUN1.PA2	GBM.RUN1.PA2	CTA.RUN1.PA2	ANN.RUN1.PA2	FDA.RUN1.PA2	MARS.RUN1.PA2	RF.RUN1.PA2	MAXENT.Phillips.2.RUN1.PA2	GLM.RUN2.PA2
bio2	0	0	0.006	0	0.004	0	0.002	0.001	0.002	0	0.006	0.008	0	0	0.002	0.001	0.004	0	0.006	0	0	0	0.002	0.001	0.004	0	0	0.001	0	0	0.002	0.001	0.001	0	0.009	0.09	0	0	0.001	0.001	0	0	0	0	0.007	0	0.002	0.001	0
bio4	0.41	0.28	0.492	0.61	0.478	0.339	0.212	0.32	0.391	0.233	0.39	0.476	0.52	0.353	0.206	0.312	0.438	0.25	0.373	0.535	0.468	0.323	0.198	0.305	0.431	0.272	0.44	0.464	0.399	0.232	0.207	0.334	0.391	0.262	0.41	0.896	0.477	0.349	0.196	0.327	0.428	0.301	0.394	0.619	0.429	0.328	0.208	0.355	0.453
bio9	0.211	0.019	0.007	0.001	0.049	0	0.114	0.206	0.214	0.029	0.005	0.032	0.056	0.046	0.126	0.179	0.214	0.027	0.186	0.001	0.051	0.156	0.133	0.184	0.207	0.023	0.008	0.051	0.046	0.074	0.125	0.174	0.223	0.022	0.016	0.023	0.05	0.1	0.123	0.183	0.212	0.024	0.189	0	0.039	0.123	0.123	0.188	0.183
bio10	0.256	0.024	0.112	0	0.111	0.078	0.037	0.174	0.26	0.037	0.158	0.008	0.107	0.156	0.061	0.205	0.26	0.03	0.031	0	0.088	0.108	0.041	0.181	0.251	0.033	0.192	0.01	0.139	0.044	0.04	0.194	0.23	0.04	0.147	0	0.083	0.097	0.048	0.183	0.232	0.013	0.027	0	0.108	0.056	0.038	0.157	0.26
bio13	0.005	0.001	0.007	0.109	0.029	0.011	0.012	0.073	0.012	0.002	0.108	0.165	0.026	0	0.013	0.069	0	0.002	0.007	0.022	0.036	0	0.014	0.064	0.009	0.002	0.002	0.042	0.035	0.021	0.01	0.064	0.006	0.002	0	0.053	0.034	0.005	0.012	0.065	0.001	0.001	0	0.029	0.004	0.003	0.009	0.062	0
bio17	0.002	0	0.015	0.008	0	0.006	0.004	0	0.002	0	0	0.081	0	0.003	0.003	0	0.005	0	0	0.009	0	0.004	0.005	0	0.003	0	0.003	0.035	0	0.007	0.004	0	0.003	0	0	0.173	0	0	0.004	0	0.004	0	0.003	0.01	0.011	0	0.003	0	0.002
bio18	0	0	0	0.049	0.012	0	0.002	0.002	0.006	0	0.003	0.048	0.009	0.004	0.002	0.002	0.003	0	0.007	0.044	0.015	0.004	0.002	0.002	0.004	0	0.016	0.138	0.01	0	0.002	0.002	0	0	0	0.001	0.011	0	0.002	0.002	0	0	0	0.044	0	0	0.002	0.001	0.001
bio19	0	0	0	0.117	0.012	0.011	0.002	0.002	0.001	0	0	0.053	0.013	0	0.002	0.002	0	0	0.003	0.036	0.012	0	0.002	0.002	0	0	0	0.079	0.013	0.011	0.003	0.003	0	0	0	0.06	0.014	0.005	0.002	0.003	0	0	0	0.028	0.007	0.006	0.002	0.002	0.001
currentGDP1	0.124	0.193	0.276	0.312	0.231	0.267	0.129	0.134	0.125	0.209	0.273	0.063	0.212	0.269	0.134	0.148	0.118	0.211	0.279	0.286	0.24	0.248	0.146	0.146	0.118	0.208	0.271	0.303	0.236	0.271	0.139	0.146	0.118	0.207	0.27	0.056	0.217	0.269	0.134	0.142	0.117	0.196	0.283	0.221	0.197	0.256	0.123	0.124	0.123
currentPOP1	0.065	0.106	0.198	0.221	0.075	0.145	0.051	0.009	0.06	0.111	0.2	0.181	0.063	0.171	0.053	0.011	0.061	0.126	0.233	0.2	0.069	0.172	0.062	0.009	0.06	0.112	0.158	0.285	0.069	0.144	0.05	0.008	0.052	0.116	0.219	0.245	0.067	0.175	0.053	0.008	0.047	0.115	0.242	0.172	0.061	0.183	0.054	0.01	0.054
cropland	0.012	0.029	0.069	0	0.031	0.003	0.021	0.142	0.016	0.022	0.049	0	0.04	0.011	0.02	0.134	0	0.029	0.159	0	0.031	0.009	0.02	0.133	0.015	0.027	0.086	0	0.041	0.006	0.021	0.153	0.017	0.041	0.173	0	0.038	0.007	0.02	0.153	0.018	0.035	0.066	0	0.032	0.002	0.017	0.142	0.019
paster	0.005	0.001	0.008	0	0.001	0.003	0.005	0.002	0.004	0	0.008	0	0	0.003	0.005	0.002	0.006	0	0.006	0	0	0	0.005	0.004	0.005	0	0.006	0	0	0	0.006	0.003	0.004	0	0.004	0	0.001	0.006	0.006	0.003	0.006	0	0.003	0	0	0	0.007	0.001	0.006
primf	0.062	0	0	0	0.01	0.016	0.002	0.005	0.065	0	0.003	0	0.013	0.008	0.002	0.005	0.106	0	0	0	0.015	0.008	0.004	0.006	0.071	0	0	0	0.01	0.009	0.002	0.004	0.066	0	0	0.001	0.015	0.01	0.002	0.003	0.05	0	0.01	0	0.015	0.01	0.002	0.004	0.037
primn	0.02	0	0	0	0.006	0	0.001	0.001	0.026	0	0	0	0.006	0.001	0.001	0.004	0.055	0	0	0	0.004	0.002	0.001	0.002	0.032	0	0	0	0.009	0.001	0.001	0.002	0.019	0	0	0.001	0.005	0.002	0.001	0.001	0.016	0	0	0	0.005	0.005	0.001	0.011	0.018
rang	0.033	0	0	0	0	0	0.002	0.006	0.042	0	0.005	0	0	0	0.003	0.007	0.075	0	0	0	0.003	0	0.003	0.011	0.046	0	0	0	0	0	0.003	0.008	0.036	0	0	0	0	0	0.002	0.007	0.028	0	0	0	0	0	0.003	0.007	0.027
secdf	0.008	0	0	0	0	0	0.001	0.001	0.012	0	0	0	0.004	0	0.002	0.002	0.015	0	0	0	0.006	0	0.001	0.001	0.013	0	0	0	0	0	0.001	0.002	0.012	0	0	0	0.005	0	0.001	0.001	0.008	0	0	0	0.004	0	0.002	0.001	0
secdn	0.008	0	0	0	0	0	0.001	0.001	0.013	0	0	0	0.003	0	0.001	0.001	0.022	0	0	0	0.003	0	0.001	0.001	0.013	0	0	0	0.002	0	0.001	0.001	0.008	0	0	0	0.002	0	0.001	0.001	0.017	0	0.004	0	0	0	0.001	0.002	0.014
urban	0.012	0.014	0.018	0	0.004	0.008	0.02	0.002	0.009	0.012	0.021	0	0.004	0.006	0.021	0.002	0.012	0.008	0	0	0.003	0.002	0.016	0.002	0.01	0.012	0.034	0	0.007	0.006	0.02	0.002	0.015	0.01	0.026	0	0.005	0.006	0.02	0.003	0.014	0.011	0.021	0	0.006	0.003	0.021	0.003	0.011
aspect	0	0	0	0.065	0	0	0.001	0	0.001	0	0	0.01	0	0	0.001	0	0	0	0	0.018	0	0	0.001	0	0	0	0	0.012	0	0	0.001	0	0.001	0	0	0.007	0	0	0.001	0	0	0	0	0.01	0	0	0.001	0	0
ele	0.007	0	0.007	0.082	0.003	0	0.003	0	0.002	0	0	0.05	0	0	0.002	0	0.005	0	0.005	0.1	0	0	0.002	0	0	0	0.006	0.067	0.002	0	0.003	0	0.003	0	0.009	0.081	0	0	0.002	0	0.005	0	0.002	0.088	0.002	0.001	0.003	0.001	0.005
slope	0	0	0	0.124	0	0	0.001	0	0	0	0.007	0.03	0	0	0.001	0	0.001	0	0	0.037	0	0	0.002	0	0	0	0	0.057	0	0	0.002	0	0	0	0	0.009	0	0	0.001	0	0	0	0	0.015	0.003	0	0.002	0	0
[truncated: 71 more columns]

## Sheet: aae_native
S4 Importance values of the predictors calibrated by eight algorithms
	GLM.RUN1.PA1	GBM.RUN1.PA1	CTA.RUN1.PA1	ANN.RUN1.PA1	FDA.RUN1.PA1	MARS.RUN1.PA1	RF.RUN1.PA1	MAXENT.Phillips.2.RUN1.PA1	GLM.RUN2.PA1	GBM.RUN2.PA1	CTA.RUN2.PA1	ANN.RUN2.PA1	FDA.RUN2.PA1	MARS.RUN2.PA1	RF.RUN2.PA1	MAXENT.Phillips.2.RUN2.PA1	GLM.RUN3.PA1	GBM.RUN3.PA1	CTA.RUN3.PA1	ANN.RUN3.PA1	FDA.RUN3.PA1	MARS.RUN3.PA1	RF.RUN3.PA1	MAXENT.Phillips.2.RUN3.PA1	GLM.RUN4.PA1	GBM.RUN4.PA1	CTA.RUN4.PA1	ANN.RUN4.PA1	FDA.RUN4.PA1	MARS.RUN4.PA1	RF.RUN4.PA1	MAXENT.Phillips.2.RUN4.PA1	GLM.RUN5.PA1	GBM.RUN5.PA1	CTA.RUN5.PA1	ANN.RUN5.PA1	FDA.RUN5.PA1	MARS.RUN5.PA1	RF.RUN5.PA1	MAXENT.Phillips.2.RUN5.PA1	GLM.RUN1.PA2	GBM.RUN1.PA2	CTA.RUN1.PA2	ANN.RUN1.PA2	FDA.RUN1.PA2	MARS.RUN1.PA2	RF.RUN1.PA2	MAXENT.Phillips.2.RUN1.PA2	GLM.RUN2.PA2
bio1	0.043	0	0	0.012	0.088	0.052	0.001	0	0.048	0.001	0.064	0.023	0.105	0.038	0.002	0.002	0	0	0	0.101	0.074	0.019	0.002	0	0.011	0	0.047	0.011	0.08	0.037	0.003	0.002	0.012	0	0.023	0.002	0.067	0.047	0.001	0	0	0.002	0.019	0.013	0.039	0.028	0.007	0.002	0
bio3	0.537	0.284	0.147	0.001	0.671	0.257	0.095	0.435	0.576	0.365	0.562	0.065	0.341	0.377	0.099	0.462	0.867	0.338	0.118	0.135	0.467	0.232	0.057	0.44	0.861	0.447	0.617	0.281	0.36	0.336	0.15	0.464	0.825	0.397	0.591	0.014	0.433	0.34	0.082	0.456	0.872	0.418	0.573	0.052	0.247	0.914	0.098	0.425	0.657
bio7	0	0.04	0.374	0.007	0.026	0.091	0.014	0.013	0	0.019	0	0.094	0.079	0	0.019	0.009	0.134	0.009	0.395	0.251	0	0.015	0.017	0.005	0.102	0.003	0	0.133	0.044	0	0.02	0.013	0.133	0.006	0	0.011	0.017	0	0.017	0.002	0.118	0.004	0	0.204	0.04	0.153	0.014	0.055	0
bio13	0.009	0	0	0.105	0.016	0	0.002	0.012	0.027	0	0	0.262	0.008	0	0.003	0.097	0.007	0	0	0.112	0.004	0	0.002	0.016	0	0	0.032	0.049	0.004	0	0.002	0.032	0.061	0	0	0.142	0.026	0	0.002	0.025	0	0.001	0	0.054	0	0	0.002	0.009	0.154
bio14	0	0	0	0.021	0.01	0.014	0.001	0.029	0.037	0.001	0.034	0.072	0	0.006	0.001	0.042	0.043	0.001	0	0.113	0.016	0.019	0.001	0.028	0.042	0.001	0	0.027	0.004	0.014	0.001	0.061	0.033	0.001	0.048	0.007	0.024	0	0.001	0.018	0.018	0.001	0	0.059	0	0.035	0.001	0.024	0.123
bio15	0	0	0	0.015	0	0	0	0.001	0	0	0.026	0.091	0	0	0.001	0.003	0.028	0	0	0.037	0	0	0.001	0.003	0	0.001	0	0.021	0.014	0	0.001	0.002	0	0	0	0.016	0	0	0.001	0.008	0	0	0	0.071	0	0.033	0.001	0.001	0.131
bio18	0	0	0.014	0.064	0	0	0	0.021	0.013	0	0	0.1	0	0	0.001	0.013	0.02	0	0	0.169	0	0	0.001	0.021	0.013	0	0	0.011	0	0	0.001	0.015	0.008	0	0	0.05	0	0	0.001	0.021	0	0	0.036	0.114	0.02	0.016	0.001	0.01	0
currentGDP1	0.072	0.147	0.262	0.493	0.051	0.196	0.08	0.058	0.09	0.194	0.228	0.478	0.079	0.139	0.103	0.085	0.189	0.229	0.28	0.354	0.13	0.298	0.117	0.108	0.109	0.256	0.36	0.317	0.051	0.3	0.122	0.087	0.114	0.163	0.228	0.719	0.069	0.265	0.122	0.094	0.133	0.238	0.399	0.36	0.078	0.149	0.117	0.163	0.205
currentPOP1	0.124	0.086	0.062	0.138	0.257	0.264	0.049	0.011	0.058	0.069	0.245	0.071	0.191	0.122	0.039	0.005	0.087	0.073	0.121	0.178	0.19	0.201	0.036	0.011	0.061	0.057	0.33	0.072	0.157	0.154	0.045	0.007	0.096	0.079	0.322	0.072	0.174	0.292	0.053	0.011	0.077	0.062	0.319	0.196	0.214	0.211	0.05	0.012	0.087
cropland	0.015	0	0	0	0	0.02	0.002	0.009	0.025	0	0	0	0	0.01	0.002	0.007	0.096	0	0	0	0.03	0.032	0.002	0.02	0.056	0.001	0	0	0.012	0.012	0.003	0.021	0.027	0.001	0	0	0.012	0.03	0.002	0.009	0.02	0.001	0	0	0.006	0.015	0.002	0.01	0.025
paster	0.01	0	0	0	0.066	0.043	0.004	0.018	0.015	0.001	0	0	0.05	0.019	0.006	0.016	0.014	0	0	0	0.062	0.017	0.004	0.011	0.015	0.001	0	0	0.102	0.032	0.009	0.011	0.018	0	0	0	0.026	0.03	0.004	0.007	0.007	0	0	0	0.056	0.011	0.002	0.011	0.07
primf	0.053	0	0	0	0	0	0.001	0.208	0.151	0	0	0	0	0	0.001	0.242	0.18	0	0	0.004	0.021	0	0.001	0.208	0.126	0	0	0	0	0	0.001	0.222	0.139	0	0.006	0	0.046	0	0.001	0.257	0.018	0	0	0	0	0	0	0.04	0
primn	0.077	0.001	0	0	0.009	0	0.001	0.072	0.122	0.001	0	0	0	0	0.001	0.062	0.203	0	0	0.004	0.021	0	0.001	0.043	0.18	0.001	0	0	0	0	0.002	0.078	0.061	0	0	0	0.031	0	0	0.061	0.085	0	0	0	0.008	0	0	0.055	0.004
rang	0.037	0.016	0.05	0	0.02	0	0.004	0.086	0.04	0.01	0.017	0	0.006	0.009	0.003	0.075	0.102	0.018	0.04	0	0.031	0.028	0.003	0.082	0.087	0.021	0.048	0	0.013	0.013	0.003	0.073	0.033	0.021	0.093	0	0.016	0	0.003	0.082	0.048	0.009	0	0	0.009	0	0.002	0.088	0.054
secdf	0.042	0	0	0	0	0	0.001	0.008	0.054	0	0	0	0.003	0	0.001	0.014	0.05	0	0	0	0	0	0	0.002	0.029	0	0	0	0	0	0.001	0.014	0.056	0	0	0	0	0	0.001	0.002	0	0	0	0	0	0	0	0.003	0
secdn	0.04	0.016	0.079	0	0.077	0.01	0.009	0.057	0.026	0.007	0.039	0	0.085	0.034	0.009	0.066	0.034	0.007	0.051	0	0.087	0.016	0.007	0.079	0.019	0.007	0	0	0.033	0	0.011	0.082	0.048	0.005	0.063	0	0.066	0.004	0.005	0.076	0.03	0.002	0.106	0	0.026	0.045	0.003	0.006	0.077
urban	0.004	0	0	0	0.004	0.002	0.003	0.01	0	0	0.02	0	0.01	0	0.004	0.012	0	0	0	0	0	0	0.005	0.011	0	0	0	0	0	0	0.004	0.007	0.004	0.001	0	0	0.008	0	0.005	0.002	0	0.001	0	0	0.009	0	0.003	0.005	0
aspect	0.007	0	0	0.044	0	0	0.001	0.002	0.004	0	0	0.041	0	0	0	0.001	0	0	0	0.004	0	0	0.001	0.002	0	0	0	0.003	0	0	0	0.001	0.006	0	0	0.04	0	0	0.001	0.002	0	0	0	0.005	0	0	0.001	0	0
slope	0	0	0	0.075	0	0	0	0.001	0.004	0	0	0.06	0.004	0.008	0.001	0.001	0.005	0	0	0.041	0	0	0.001	0	0	0	0	0.048	0	0	0.001	0.001	0	0	0	0.059	0	0	0.001	0	0	0.001	0	0.036	0	0	0.001	0.001	0
[truncated: 71 more columns]

## Sheet: aal_invade
S4 Importance values of the predictors calibrated by eight algorithms
	GLM.RUN1.PA1	GBM.RUN1.PA1	CTA.RUN1.PA1	ANN.RUN1.PA1	FDA.RUN1.PA1	MARS.RUN1.PA1	RF.RUN1.PA1	MAXENT.Phillips.2.RUN1.PA1	GLM.RUN2.PA1	GBM.RUN2.PA1	CTA.RUN2.PA1	ANN.RUN2.PA1	FDA.RUN2.PA1	MARS.RUN2.PA1	RF.RUN2.PA1	MAXENT.Phillips.2.RUN2.PA1	GLM.RUN3.PA1	GBM.RUN3.PA1	CTA.RUN3.PA1	ANN.RUN3.PA1	FDA.RUN3.PA1	MARS.RUN3.PA1	RF.RUN3.PA1	MAXENT.Phillips.2.RUN3.PA1	GLM.RUN4.PA1	GBM.RUN4.PA1	CTA.RUN4.PA1	ANN.RUN4.PA1	FDA.RUN4.PA1	MARS.RUN4.PA1	RF.RUN4.PA1	MAXENT.Phillips.2.RUN4.PA1	GLM.RUN5.PA1	GBM.RUN5.PA1	CTA.RUN5.PA1	ANN.RUN5.PA1	FDA.RUN5.PA1	MARS.RUN5.PA1	RF.RUN5.PA1	MAXENT.Phillips.2.RUN5.PA1	GLM.RUN1.PA2	GBM.RUN1.PA2	CTA.RUN1.PA2	ANN.RUN1.PA2	FDA.RUN1.PA2	MARS.RUN1.PA2	RF.RUN1.PA2	MAXENT.Phillips.2.RUN1.PA2	GLM.RUN2.PA2
bio2	0.025	0	0	0.042	0.022	0.01	0.006	0.005	0.019	0	0.012	0.005	0.017	0.01	0.005	0.004	0.02	0	0.013	0.005	0.022	0.006	0.004	0.002	0.017	0	0.015	0	0.012	0.007	0.005	0.002	0.019	0	0.016	0.002	0.017	0.005	0.005	0.004	0	0	0.007	0.008	0.019	0.015	0.004	0.002	0.021
bio4	0.205	0.09	0.194	0.319	0.032	0.076	0.098	0.187	0.197	0.066	0.18	0.307	0.022	0.058	0.089	0.188	0.195	0.086	0.161	0.156	0.049	0.064	0.103	0.193	0.209	0.091	0.197	0.257	0.047	0.079	0.095	0.187	0.186	0.077	0.194	0.379	0.047	0.053	0.095	0.181	0.426	0.094	0.214	0.283	0.027	0.055	0.102	0.195	0.188
bio8	0.036	0	0.008	0.115	0.036	0.047	0.005	0.002	0.024	0	0	0.015	0.035	0.03	0.004	0	0.037	0	0	0.04	0.061	0.034	0.005	0.002	0.038	0	0.005	0.002	0.037	0.045	0.005	0.001	0.03	0	0.028	0.02	0.055	0.048	0.004	0.001	0.133	0	0.008	0.116	0.05	0.052	0.006	0.002	0.033
bio10	0.218	0.129	0.192	0.254	0.068	0.13	0.127	0.225	0.23	0.132	0.202	0.013	0.062	0.081	0.135	0.226	0.223	0.119	0.21	0.209	0.069	0.145	0.131	0.226	0.219	0.143	0.207	0.001	0.08	0.1	0.129	0.23	0.219	0.136	0.211	0.024	0.076	0.143	0.144	0.234	0.299	0.124	0.234	0.094	0.066	0.087	0.158	0.215	0.23
bio13	0.047	0.021	0.028	0.309	0.169	0.009	0.038	0.138	0.064	0.032	0.148	0.241	0.189	0.066	0.047	0.145	0.075	0.04	0.05	0.378	0.202	0.017	0.052	0.158	0.055	0.026	0.027	0.137	0.144	0.064	0.043	0.15	0.048	0.026	0.043	0.138	0.227	0.024	0.04	0.157	0.143	0.051	0.097	0.005	0.248	0.053	0.051	0.166	0.06
bio17	0.036	0.009	0.029	0.352	0.065	0.019	0.01	0.019	0.042	0.013	0.009	0.084	0.045	0.158	0.01	0.015	0.033	0.007	0.025	0.168	0.025	0.019	0.008	0.018	0.031	0.013	0.033	0.049	0.03	0.118	0.011	0.015	0.035	0.015	0.095	0.092	0.085	0.02	0.015	0.019	0	0.006	0.034	0.003	0.024	0.023	0.01	0.012	0.027
bio18	0.032	0.001	0.012	0.164	0.075	0	0.005	0.004	0.035	0.001	0.015	0.048	0.069	0.08	0.004	0.004	0.046	0.001	0.019	0.024	0.073	0	0.004	0.006	0.029	0.001	0.007	0.11	0.042	0.085	0.004	0.003	0.027	0.001	0.021	0.075	0.094	0	0.004	0.005	0	0.002	0.023	0.231	0.057	0.024	0.005	0.005	0.028
bio19	0.001	0.004	0.037	0.288	0.009	0.026	0.02	0.018	0	0.006	0.052	0.253	0.008	0	0.026	0.022	0	0.006	0.094	0.053	0.017	0.03	0.019	0.018	0	0.002	0.084	0.136	0.013	0.003	0.016	0.016	0	0.003	0.02	0.145	0.008	0.021	0.019	0.016	0	0.003	0.019	0.036	0.024	0.035	0.013	0.019	0.002
currentPOP1	0.02	0.036	0.194	0.15	0.025	0.039	0.038	0.004	0.024	0.034	0.12	0.185	0.03	0.057	0.04	0.003	0.022	0.03	0.126	0.113	0.021	0.042	0.039	0.003	0.018	0.035	0.147	0.212	0.018	0.051	0.039	0.002	0.023	0.03	0.097	0.22	0.02	0.038	0.034	0.003	0.031	0.026	0.079	0.103	0.026	0.035	0.031	0.003	0.03
cropland	0.023	0.011	0.067	0	0.02	0.017	0.03	0.137	0.039	0.007	0.003	0	0.018	0.013	0.026	0.104	0.036	0.01	0.055	0	0.037	0.019	0.028	0.122	0.021	0.009	0.043	0	0.021	0.012	0.027	0.115	0.038	0.012	0.043	0	0.037	0.021	0.03	0.115	0	0.006	0.038	0.002	0.022	0.014	0.022	0.077	0.037
paster	0.029	0.125	0.257	0.001	0.105	0.051	0.115	0.01	0.025	0.115	0.237	0	0.094	0.073	0.098	0.009	0.031	0.109	0.274	0	0.073	0.041	0.088	0.007	0.029	0.142	0.257	0	0.106	0.084	0.119	0.011	0.031	0.104	0.243	0	0.067	0.036	0.073	0.006	0.097	0.09	0.266	0.061	0.079	0.05	0.076	0.009	0.029
primf	0.11	0	0	0	0.004	0	0.002	0.023	0.123	0	0.004	0	0.004	0	0.002	0.022	0.123	0	0	0.057	0.024	0	0.003	0.03	0.107	0	0	0	0	0	0.002	0.025	0.123	0	0	0	0.021	0	0.002	0.039	0.194	0	0	0.154	0.006	0	0.002	0.041	0.125
primn	0.084	0	0	0.001	0	0	0.001	0.005	0.117	0	0	0	0	0	0.001	0.014	0.113	0	0	0.044	0.018	0	0.001	0.009	0.088	0	0.005	0	0	0	0.001	0.008	0.117	0	0	0	0.02	0	0.002	0.011	0	0	0	0.058	0	0	0.001	0.013	0.112
rang	0.064	0	0.045	0.007	0.009	0.009	0.004	0.028	0.078	0	0.035	0	0.008	0.011	0.005	0.029	0.072	0	0.025	0.054	0.011	0.01	0.005	0.027	0.063	0	0.018	0	0.007	0.01	0.004	0.026	0.078	0.001	0.028	0	0.019	0.015	0.004	0.035	0.115	0	0.008	0.049	0.008	0	0.005	0.035	0.079
secdf	0.02	0	0	0.028	0	0	0.002	0.006	0.032	0	0.007	0	0	0	0.002	0.006	0.027	0	0.01	0.005	0.013	0	0.002	0.006	0.02	0	0.002	0	0	0.009	0.002	0.006	0.031	0	0	0	0.016	0	0.002	0.007	0	0	0	0.006	0	0	0.002	0.004	0.03
secdn	0.024	0.001	0.014	0.005	0	0	0.002	0.003	0.034	0.001	0.057	0	0.004	0.003	0.003	0.004	0.032	0.001	0	0.017	0	0	0.002	0.006	0.028	0.001	0	0	0	0	0.003	0.004	0.031	0	0	0	0	0	0.002	0.004	0	0.001	0	0.019	0.006	0	0.003	0.004	0.026
urban	0.031	0.064	0.151	0	0.028	0.068	0.039	0.005	0.018	0.074	0.137	0	0.028	0.051	0.038	0.005	0.029	0.085	0.149	0.001	0.035	0.081	0.045	0.006	0.026	0.068	0.143	0	0.032	0.05	0.041	0.006	0.024	0.081	0.186	0	0.035	0.079	0.044	0.006	0.03	0.101	0.153	0.006	0.038	0.072	0.057	0.005	0.019
aspect	0	0	0	0.017	0	0	0.001	0	0	0	0	0.013	0	0	0.001	0	0	0	0	0.005	0	0	0.001	0	0	0	0	0.022	0	0	0.001	0	0	0	0	0.035	0	0	0.001	0	0	0	0.003	0	0	0	0.001	0	0
ele	0.029	0.002	0.006	0.088	0.009	0	0.013	0.005	0.027	0.001	0	0.165	0.008	0	0.01	0.004	0.023	0.001	0.003	0.06	0.006	0	0.007	0.003	0.02	0.001	0	0.194	0	0	0.007	0.003	0.021	0.001	0.008	0.102	0	0	0.008	0.002	0.141	0.003	0	0.081	0.011	0	0.007	0.013	0.031
slope	0.004	0	0.004	0.009	0	0	0.001	0.002	0.004	0	0.001	0.039	0.006	0	0.001	0.001	0.005	0	0	0.066	0	0	0.001	0.002	0.004	0	0	0.14	0	0	0.002	0.002	0.006	0	0.004	0.035	0	0	0.001	0.002	0	0	0	0.015	0	0	0.002	0.001	0.006
[truncated: 71 more columns]

## Sheet: aal_native
S4 Importance values of the predictors calibrated by eight algorithms
	GLM.RUN1.PA1	GBM.RUN1.PA1	CTA.RUN1.PA1	ANN.RUN1.PA1	FDA.RUN1.PA1	MARS.RUN1.PA1	RF.RUN1.PA1	MAXENT.Phillips.2.RUN1.PA1	GLM.RUN2.PA1	GBM.RUN2.PA1	CTA.RUN2.PA1	ANN.RUN2.PA1	FDA.RUN2.PA1	MARS.RUN2.PA1	RF.RUN2.PA1	MAXENT.Phillips.2.RUN2.PA1	GLM.RUN3.PA1	GBM.RUN3.PA1	CTA.RUN3.PA1	ANN.RUN3.PA1	FDA.RUN3.PA1	MARS.RUN3.PA1	RF.RUN3.PA1	MAXENT.Phillips.2.RUN3.PA1	GLM.RUN4.PA1	GBM.RUN4.PA1	CTA.RUN4.PA1	ANN.RUN4.PA1	FDA.RUN4.PA1	MARS.RUN4.PA1	RF.RUN4.PA1	MAXENT.Phillips.2.RUN4.PA1	GLM.RUN5.PA1	GBM.RUN5.PA1	CTA.RUN5.PA1	ANN.RUN5.PA1	FDA.RUN5.PA1	MARS.RUN5.PA1	RF.RUN5.PA1	MAXENT.Phillips.2.RUN5.PA1	GLM.RUN1.PA2	GBM.RUN1.PA2	CTA.RUN1.PA2	ANN.RUN1.PA2	FDA.RUN1.PA2	MARS.RUN1.PA2	RF.RUN1.PA2	MAXENT.Phillips.2.RUN1.PA2	GLM.RUN2.PA2
bio1	0.224	0.377	0.368	0	0.073	0.318	0.144	0.294	0.301	0.352	0.374	0.001	0.038	0	0.084	0.269	0.19	0.264	0.38	0	0.1	0.333	0.056	0.181	0.359	0.351	0.373	0	0.069	0.459	0.104	0.314	0.357	0.369	0.384	0.126	0.081	0.315	0.095	0.294	0.316	0.319	0.353	0	0.254	0.121	0.178	0.364	0
bio2	0.005	0	0	0	0	0	0.001	0	0	0	0	0	0	0	0.001	0	0.057	0	0	0	0	0	0.002	0	0	0	0.032	0	0	0	0.001	0.001	0	0	0	0.166	0	0	0	0	0	0	0.022	0	0.038	0	0.001	0	0.061
bio4	0.391	0.001	0	0.338	0.201	0.378	0.049	0.202	0.395	0.002	0	0.391	0.15	0.402	0.059	0.21	0.362	0.004	0	0.153	0.338	0.244	0.029	0.25	0.382	0.006	0	0.341	0.079	0.221	0.053	0.182	0.367	0.001	0	0.685	0.207	0.351	0.031	0.15	0.397	0.088	0.528	0.29	0.799	0.425	0.147	0.025	0.338
bio5	0	0	0.019	0	0.073	0.015	0.001	0	0	0.002	0	0	0.062	0	0.005	0	0	0.001	0	0	0.186	0	0.003	0	0	0.001	0	0	0.101	0.082	0.012	0	0	0.002	0	0.252	0.072	0.001	0.01	0	0	0	0.017	0	0.744	0.018	0.002	0	0.22
bio12	0	0.417	0.445	0.336	0.105	0.148	0.1	0.341	0	0.41	0.484	0.331	0.048	0.321	0.036	0.323	0	0.391	0.455	0.487	0.013	0	0.052	0.304	0	0.37	0.426	0.139	0.119	0.327	0.053	0.214	0	0.372	0.412	0	0.004	0.004	0.045	0.295	0	0.169	0	0.138	0.037	0	0.057	0.33	0
bio14	0.007	0.001	0	0.001	0.034	0.068	0.002	0.017	0	0.001	0	0.019	0.016	0.026	0.002	0.011	0.021	0.001	0	0.001	0.01	0.029	0.001	0.008	0	0	0	0.002	0.035	0.066	0	0.002	0.014	0.001	0	0.055	0.023	0.019	0.004	0.008	0	0	0	0.013	0.009	0.027	0	0.002	0.01
bio18	0.224	0.028	0	0.03	0.077	0.095	0.175	0.261	0.234	0.044	0	0.009	0.073	0.087	0.089	0.252	0.223	0.013	0	0.025	0.146	0.1	0.075	0.26	0.223	0.043	0	0.055	0.068	0.016	0.078	0.253	0.271	0.024	0.024	0.427	0.177	0.349	0.081	0.266	0.265	0.249	0.407	0.036	0.371	0.24	0.189	0.289	0.489
currentGDP1	0.04	0.003	0	0.29	0	0.079	0.004	0	0.064	0.002	0	0.127	0	0.042	0.002	0.001	0.139	0.005	0	0.355	0	0.005	0.003	0.011	0.047	0.005	0.016	0.194	0	0.097	0.005	0.001	0.125	0	0	0.062	0	0.086	0.001	0.003	0.122	0.034	0.066	0.147	0	0.072	0.004	0.034	0.125
currentPOP1	0.043	0.358	0.382	0.081	0.011	0.147	0.096	0	0.036	0.368	0.404	0.072	0.014	0.098	0.091	0	0.016	0.344	0.413	0.017	0.004	0.192	0.061	0	0.028	0.321	0.359	0.085	0.006	0.135	0.068	0	0.014	0.325	0.386	0.03	0.005	0.234	0.09	0	0.027	0.307	0.335	0.16	0	0.36	0.073	0	0.011
cropland	0	0	0	0	0.066	0	0.004	0.076	0	0	0	0	0.063	0.001	0.005	0.128	0	0	0	0	0.051	0	0.002	0.01	0	0	0	0	0.077	0	0.003	0.066	0	0	0	0	0.059	0.001	0.004	0.144	0.011	0.001	0	0	0.038	0.016	0.005	0.048	0
paster	0.046	0.014	0.065	0	0.073	0.046	0.008	0.023	0.033	0.031	0.073	0	0.055	0.084	0.006	0.031	0.039	0.016	0.099	0	0.076	0.064	0.005	0.021	0.044	0.008	0.074	0	0.067	0.045	0.006	0.023	0.034	0.012	0	0.008	0.066	0.026	0.006	0.028	0.029	0.001	0	0	0.018	0.014	0.002	0.02	0.092
primf	0.082	0	0	0	0.06	0	0.001	0.045	0.061	0	0	0	0.042	0.073	0.001	0.041	0.086	0.001	0	0	0.083	0.022	0.001	0.082	0.063	0.001	0	0	0.047	0	0.001	0.048	0.086	0	0	0.027	0.048	0	0.001	0.029	0.041	0	0	0	0.027	0	0	0.034	0.008
primn	0	0	0	0	0.003	0	0	0.001	0	0	0	0	0.009	0	0	0.004	0	0	0	0	0.003	0	0	0	0	0	0	0	0	0	0	0.003	0	0	0	0.022	0.004	0	0	0	0	0	0	0	0	0	0	0.002	0.037
rang	0.13	0.033	0.084	0	0.038	0.02	0.037	0.179	0.147	0.01	0	0	0.034	0.013	0.024	0.186	0.187	0.025	0	0	0.062	0.021	0.027	0.209	0.194	0.059	0.097	0	0.046	0.024	0.041	0.216	0.143	0.04	0.135	0.014	0.04	0.016	0.043	0.175	0.111	0.007	0	0	0.021	0	0.013	0.166	0.15
secdf	0.02	0	0	0	0.008	0	0.001	0	0	0	0	0	0	0	0.001	0	0.011	0	0	0	0.01	0	0.001	0	0	0	0	0	0.008	0	0	0	0.01	0	0	0.001	0.007	0	0.001	0.001	0	0	0	0	0.01	0	0	0	0
secdn	0.019	0	0	0	0	0	0	0	0.019	0	0	0	0	0	0	0	0.02	0	0	0	0	0	0	0	0	0	0	0	0	0	0	0	0.022	0	0	0	0	0	0	0	0.019	0	0	0	0	0	0	0.001	0
urban	0	0	0	0	0	0	0	0	0	0	0	0	0	0	0	0	0.014	0	0	0	0	0	0.001	0	0	0	0	0	0	0	0	0	0.01	0	0	0	0	0	0	0	0.049	0	0	0	0.009	0	0.001	0	0.015
aspect	0.002	0	0	0.022	0.003	0	0	0	0.003	0	0	0.007	0	0	0	0	0.002	0	0	0.003	0.002	0	0	0	0	0	0	0.003	0	0	0	0	0	0	0	0.001	0	0	0	0	0.006	0	0	0.003	0	0	0	0.001	0.01
ele	0.062	0	0	0.07	0.007	0	0.001	0	0	0	0	0.092	0.004	0	0.001	0	0	0	0	0.025	0	0	0	0	0	0	0.012	0.146	0	0	0.001	0	0	0	0	0.017	0	0	0	0	0	0	0	0.194	0	0	0	0	0
slope	0.008	0	0	0.035	0.013	0	0	0.001	0.003	0	0	0.071	0.009	0	0	0	0	0	0	0.007	0.004	0	0	0	0	0	0	0.062	0.003	0	0	0	0	0	0	0.007	0.003	0	0	0	0.011	0	0	0.129	0.005	0	0	0	0
[truncated: 71 more columns]
