# Supplementary material for: Niche and Range Shifts of Aedes aegypti and Ae. albopictus Suggest That the Latecomer Shows a Greater Invasiveness
Source: Insects. 2023 Oct 13;14(10):810. doi: 10.3390/insects14100810 (PMC10607146; doi:10.3390/insects14100810)
Supplement: Supplementary file 1 [file insects-14-00810-s001.zip › S5.xlsx]

## Sheet: AUC aae_invade
S5 AUC and TSS calibrated by eight algorithm
	RUN1.PA1	RUN2.PA1	RUN3.PA1	RUN4.PA1	RUN5.PA1	RUN1.PA2	RUN2.PA2	RUN3.PA2	RUN4.PA2	RUN5.PA2	RUN1.PA3	RUN2.PA3	RUN3.PA3	RUN4.PA3	RUN5.PA3
GLM	0.96	0.96	0.961	0.967	0.961	0.96	0.958	0.839	0.828	0.957	0.958	0.96	0.833	0.963	0.961
GBM	0.976	0.975	0.977	0.979	0.975	0.974	0.971	0.971	0.973	0.971	0.971	0.973	0.971	0.977	0.972
CTA	0.949	0.955	0.961	0.951	0.958	0.96	0.938	0.947	0.948	0.954	0.947	0.953	0.953	0.957	0.953
ANN	0.907	0.925	0.926	0.928	0.892	0.935	0.91	0.913	0.918	0.911	0.879	0.891	0.9	0.928	0.923
FDA	0.971	0.969	0.97	0.972	0.969	0.967	0.965	0.966	0.969	0.964	0.967	0.967	0.968	0.971	0.969
MARS	0.976	0.977	0.978	0.979	0.976	0.975	0.973	0.973	0.975	0.971	0.973	0.973	0.974	0.977	0.973
RF	0.979	0.979	0.982	0.98	0.979	0.975	0.974	0.975	0.978	0.974	0.975	0.977	0.974	0.981	0.976
MAXENT.Phillips.2	0.968	0.968	0.968	0.967	0.967	0.967	0.96	0.963	0.964	0.962	0.963	0.964	0.961	0.971	0.965

## Sheet: AUC aae_native
S5 AUC and TSS calibrated by eight algorithm
	RUN1.PA1	RUN2.PA1	RUN3.PA1	RUN4.PA1	RUN5.PA1	RUN1.PA2	RUN2.PA2	RUN3.PA2	RUN4.PA2	RUN5.PA2	RUN1.PA3	RUN2.PA3	RUN3.PA3	RUN4.PA3	RUN5.PA3
GLM	0.957	0.963	0.964	0.97	0.968	0.981	0.896	0.973	0.973	0.946	0.979	0.957	0.957	0.966	0.974
GBM	0.965	0.978	0.988	0.989	0.978	0.989	0.981	0.981	0.987	0.973	0.993	0.983	0.974	0.977	0.971
CTA	0.928	0.956	0.937	0.968	0.904	0.891	0.947	0.957	0.953	0.881	0.976	0.946	0.915	0.964	0.922
ANN	0.933	0.891	0.93	0.944	0.88	0.953	0.928	0.912	0.897	0.873	0.948	0.896	0.894	0.955	0.913
FDA	0.956	0.951	0.966	0.972	0.966	0.983	0.971	0.978	0.978	0.935	0.978	0.966	0.954	0.965	0.962
MARS	0.959	0.957	0.979	0.986	0.985	0.982	0.976	0.978	0.981	0.966	0.989	0.975	0.969	0.975	0.977
RF	0.967	0.979	0.985	0.99	0.976	0.99	0.982	0.983	0.987	0.973	0.993	0.981	0.976	0.978	0.971
MAXENT.Phillips.2	0.964	0.963	0.979	0.978	0.972	0.986	0.974	0.985	0.981	0.962	0.979	0.972	0.965	0.968	0.968

## Sheet: AUC aal_invade
S5 AUC and TSS calibrated by eight algorithm
	RUN1.PA1	RUN2.PA1	RUN3.PA1	RUN4.PA1	RUN5.PA1	RUN1.PA2	RUN2.PA2	RUN3.PA2	RUN4.PA2	RUN5.PA2	RUN1.PA3	RUN2.PA3	RUN3.PA3	RUN4.PA3	RUN5.PA3
GLM	0.951	0.951	0.949	0.951	0.95	0.844	0.953	0.96	0.951	0.951	0.954	0.957	0.95	0.955	0.953
GBM	0.963	0.957	0.958	0.96	0.962	0.963	0.963	0.965	0.959	0.964	0.963	0.965	0.961	0.965	0.966
CTA	0.943	0.933	0.936	0.932	0.932	0.93	0.94	0.94	0.932	0.934	0.943	0.941	0.936	0.936	0.949
ANN	0.895	0.86	0.884	0.848	0.89	0.91	0.913	0.891	0.833	0.883	0.937	0.875	0.918	0.881	0.861
FDA	0.955	0.948	0.953	0.953	0.954	0.952	0.956	0.959	0.954	0.956	0.957	0.96	0.957	0.957	0.956
MARS	0.956	0.953	0.953	0.96	0.956	0.955	0.961	0.965	0.958	0.958	0.959	0.965	0.949	0.963	0.95
RF	0.976	0.975	0.975	0.976	0.977	0.979	0.979	0.979	0.974	0.981	0.977	0.981	0.977	0.977	0.979
MAXENT.Phillips.2	0.957	0.954	0.957	0.958	0.958	0.959	0.961	0.963	0.957	0.961	0.96	0.964	0.958	0.962	0.962

## Sheet: AUC aal_native
S5 AUC and TSS calibrated by eight algorithm
	RUN1.PA1	RUN2.PA1	RUN3.PA1	RUN4.PA1	RUN5.PA1	RUN1.PA2	RUN2.PA2	RUN3.PA2	RUN4.PA2	RUN5.PA2	RUN1.PA3	RUN2.PA3	RUN3.PA3	RUN4.PA3	RUN5.PA3
GLM	0.987	0.993	0.991	0.982	0.992	0.994	0.972	0.968	0.968	0.992	0.987	0.994	0.986	0.983	0.986
GBM	0.99	0.993	0.993	0.987	0.988	0.997	0.997	0.998	0.997	0.998	0.992	0.996	0.996	0.99	0.995
CTA	0.976	0.978	0.975	0.975	0.965	0.974	0.99	0.96	0.978	0.973	0.973	0.985	0.981	0.961	0.969
ANN	0.95	0.959	0.959	0.945	0.983	0.924	0.948	0.95	0.921	0.968	0.944	0.972	0.947	0.963	0.932
FDA	0.986	0.996	0.992	0.986	0.988	0.998	0.99	0.989	0.997	0.996	0.978	0.993	0.99	0.986	0.99
MARS	0.99	0.996	0.995	0.989	0.991	0.998	0.994	0.993	0.999	0.992	0.989	0.995	0.996	0.994	0.992
RF	0.992	0.995	0.993	0.985	0.99	0.998	0.997	0.999	0.998	0.999	0.991	0.997	0.997	0.993	0.996
MAXENT.Phillips.2	0.99	0.994	0.991	0.985	0.991	0.995	0.995	0.998	0.996	0.996	0.984	0.995	0.994	0.99	0.995

## Sheet: TSS aae_invade
S5 AUC and TSS calibrated by eight algorithm
	RUN1.PA1	RUN2.PA1	RUN3.PA1	RUN4.PA1	RUN5.PA1	RUN1.PA2	RUN2.PA2	RUN3.PA2	RUN4.PA2	RUN5.PA2	RUN1.PA3	RUN2.PA3	RUN3.PA3	RUN4.PA3	RUN5.PA3
GLM	0.806	0.811	0.805	0.823	0.804	0.812	0.802	0.678	0.657	0.804	0.799	0.812	0.667	0.829	0.821
GBM	0.858	0.861	0.871	0.864	0.866	0.858	0.852	0.845	0.859	0.851	0.849	0.857	0.857	0.87	0.856
CTA	0.843	0.846	0.861	0.857	0.852	0.851	0.837	0.829	0.844	0.844	0.839	0.842	0.845	0.851	0.844
ANN	0.682	0.749	0.81	0.77	0.749	0.794	0.791	0.776	0.776	0.774	0.708	0.731	0.75	0.807	0.807
FDA	0.841	0.847	0.855	0.851	0.843	0.841	0.84	0.837	0.846	0.841	0.837	0.846	0.843	0.853	0.85
MARS	0.856	0.866	0.872	0.863	0.865	0.858	0.857	0.857	0.863	0.855	0.851	0.866	0.86	0.864	0.864
RF	0.876	0.88	0.891	0.881	0.883	0.877	0.866	0.865	0.88	0.868	0.868	0.875	0.877	0.886	0.881
MAXENT.Phillips.2	0.822	0.84	0.839	0.84	0.825	0.842	0.828	0.823	0.825	0.828	0.825	0.83	0.812	0.845	0.833

## Sheet: TSS aae_native
S5 AUC and TSS calibrated by eight algorithm
	RUN1.PA1	RUN2.PA1	RUN3.PA1	RUN4.PA1	RUN5.PA1	RUN1.PA2	RUN2.PA2	RUN3.PA2	RUN4.PA2	RUN5.PA2	RUN1.PA3	RUN2.PA3	RUN3.PA3	RUN4.PA3	RUN5.PA3
GLM	0.807	0.821	0.836	0.88	0.845	0.885	0.793	0.861	0.882	0.791	0.893	0.817	0.804	0.86	0.876
GBM	0.877	0.896	0.902	0.945	0.904	0.959	0.919	0.896	0.927	0.844	0.939	0.902	0.877	0.906	0.879
CTA	0.846	0.878	0.867	0.919	0.837	0.825	0.868	0.879	0.883	0.764	0.916	0.881	0.811	0.886	0.848
ANN	0.762	0.708	0.812	0.815	0.756	0.848	0.817	0.758	0.757	0.687	0.805	0.746	0.729	0.846	0.812
FDA	0.812	0.793	0.835	0.867	0.833	0.876	0.873	0.858	0.855	0.758	0.875	0.847	0.812	0.838	0.835
MARS	0.847	0.853	0.91	0.93	0.902	0.916	0.927	0.88	0.939	0.839	0.95	0.91	0.868	0.918	0.865
RF	0.883	0.878	0.898	0.958	0.901	0.947	0.92	0.905	0.915	0.844	0.935	0.862	0.881	0.896	0.872
MAXENT.Phillips.2	0.827	0.819	0.891	0.907	0.852	0.892	0.88	0.884	0.878	0.818	0.894	0.82	0.822	0.833	0.843

## Sheet: TSS aal_invade
S5 AUC and TSS calibrated by eight algorithm
	RUN1.PA1	RUN2.PA1	RUN3.PA1	RUN4.PA1	RUN5.PA1	RUN1.PA2	RUN2.PA2	RUN3.PA2	RUN4.PA2	RUN5.PA2	RUN1.PA3	RUN2.PA3	RUN3.PA3	RUN4.PA3	RUN5.PA3
GLM	0.781	0.778	0.777	0.779	0.777	0.688	0.789	0.797	0.775	0.778	0.796	0.791	0.78	0.794	0.797
GBM	0.824	0.803	0.81	0.802	0.818	0.814	0.823	0.826	0.815	0.824	0.822	0.827	0.809	0.825	0.837
CTA	0.818	0.8	0.816	0.8	0.815	0.812	0.818	0.824	0.808	0.818	0.828	0.824	0.807	0.814	0.839
ANN	0.706	0.693	0.707	0.666	0.709	0.708	0.695	0.715	0.663	0.697	0.776	0.666	0.718	0.675	0.701
FDA	0.798	0.787	0.79	0.8	0.794	0.788	0.808	0.811	0.797	0.79	0.804	0.81	0.797	0.808	0.807
MARS	0.794	0.804	0.797	0.811	0.801	0.798	0.823	0.83	0.821	0.808	0.82	0.833	0.78	0.828	0.785
RF	0.873	0.863	0.866	0.872	0.873	0.871	0.879	0.891	0.865	0.883	0.869	0.885	0.863	0.874	0.889
MAXENT.Phillips.2	0.797	0.796	0.802	0.8	0.803	0.802	0.809	0.809	0.8	0.812	0.807	0.809	0.792	0.823	0.826

## Sheet: TSS aal_native
S5 AUC and TSS calibrated by eight algorithm
	RUN1.PA1	RUN2.PA1	RUN3.PA1	RUN4.PA1	RUN5.PA1	RUN1.PA2	RUN2.PA2	RUN3.PA2	RUN4.PA2	RUN5.PA2	RUN1.PA3	RUN2.PA3	RUN3.PA3	RUN4.PA3	RUN5.PA3
GLM	0.939	0.964	0.935	0.957	0.95	0.965	0.943	0.936	0.936	0.936	0.937	0.954	0.936	0.929	0.898
GBM	0.96	0.971	0.957	0.95	0.953	0.972	0.986	0.975	0.982	0.968	0.947	0.957	0.954	0.919	0.939
CTA	0.942	0.906	0.913	0.939	0.884	0.939	0.957	0.925	0.961	0.95	0.922	0.94	0.932	0.9	0.932
ANN	0.874	0.867	0.802	0.867	0.914	0.805	0.83	0.832	0.823	0.857	0.819	0.835	0.859	0.806	0.838
FDA	0.939	0.953	0.931	0.935	0.924	0.965	0.957	0.936	0.961	0.946	0.93	0.929	0.926	0.919	0.923
MARS	0.946	0.968	0.964	0.968	0.953	0.975	0.954	0.972	0.975	0.96	0.958	0.95	0.947	0.951	0.954
RF	0.964	0.968	0.964	0.964	0.953	0.979	0.978	0.972	0.982	0.975	0.958	0.961	0.972	0.936	0.958
MAXENT.Phillips.2	0.953	0.95	0.946	0.95	0.942	0.961	0.972	0.968	0.961	0.965	0.937	0.954	0.947	0.921	0.947
